# Supplementary material for: Karyotypic diversity in four species of the genus Gymnotus Linnaeus, 1758 (Teleostei, Gymnotiformes, Gymnotidae): physical mapping of ribosomal genes and telomeric sequences
Source: Comp Cytogenet. 2011 Aug 24;5(3):223–35. doi: 10.3897/CompCytogen.v5i3.1375 (PMC3833780; doi:10.3897/CompCytogen.v5i3.1375)
Supplement: Supplementary file 1 — Nexus file of aligned COI and COII nucleotide sequences. File format: Nexus file. (nxs). [file CompCytogen-005-223-s001.nxs]

#NEXUS
BEGIN DATA;
dimensions ntax=94 nchar=1612;
format missing=?
interleave datatype=DNA gap= -;

matrix
Ar57_46_J_nodosa_Mt_Warning     ATAGGTGCTGTAAATTTTATTTCTACTATTTTAAATATACGATCTTATGG
Ar58_53_J_nodosa_Mt_Warning     ATAGGTGCTGTGAATTTTATTTCTACTATTTTAAATATACGATCTTATGG
Ar56_58_J_nodosa_Binna_Burra    ATAGGTGCTGTAAATTTTATTTCTACTATTTTGAATATACGATCTTATGG
LAM_51_J_nodosa_Binna_Burra     ATAGGTGCTGTAAATTTTATTTCTACTATTTTGAATATACGATCTTATGG
KT_63_F_alani_Kroombit_Tops     ATGGGGGCTGTTAATTTTATTTCTACTATTTTAAATATACGTTCTTATGG
KT_64_J_alani_Kroombit_Tops     ATGGGGGCTGTTAATTTTATTTCTACTATTTTAAATATACGTTCTTATGG
KT_65_J_alani_Kroombit_Tops     ATGGGGGCTGTTAATTTTATTTCTACTATTTTAAATATACGTTCTTATGG
KT_66_M_alani_Kroombit_Tops     ATGGGGGCTGTTAATTTTATTTCTACTATTTTAAATATACGTTCTTATGG
KT_67_J_alani_Kroombit_Tops     ATAGGGGCTGTTAATTTTATTTCTACTATTTTAAATATACGTTCTTATGG
BUL_68_M_aleenae_Bulburin_NP    ATAGGAGCTGTTAATTTTATTTCTACTATTTTAAATATACGTTCTTATGG
BUL_69_J_aleenae_Bulburin_NP    ATAGGAGCTGTTAATTTTATTTCTACTATTTTAAATATACGTTCTTATGG
BUL_70_J_aleenae_Bulburin_NP    ATGGGGGCTGTTAATTTTATTTCTACTATTTTAAATATACGTTCTTATGG
Ar67_76_F_judyae_Conondale_NP   ATAGGGGCTGTAAATTTTATTTCTACTATTTTAAATATACGTTCTTATGG
Ar67_78_J_judyae_Conondale_NP   ATAGGGGCTGTAAATTTTATTTCTACTATTTTAAATATACGTTCTTATGG
Ar66_79_J_judyae_Conondale_NP   ATAGGGGCTGTAAATTTTATTTCTACTATTTTAAATATACGTTCTTATGG
Ar68_81_J_judyae_Mapleton_FR    ATAGGGGCTGTAAATTTTATTTCTACTATTTTAAATATACGTTCTTACGG
Ar68_82_J_judyae_Mapleton_FR    ATAGGGGCTGTAAATTTTATTTCTACTATTTTAAATATACGTTCTTACGG
Ar68_80_M_judyae_Mapleton_FR    ATAGGGGCTGTAAATTTTATTTCTACTATTTTAAATATACGTTCTTATGG
Ar73_83_F_raveni_Mt_Glorious    ATAGGGGCGGTTAATTTTATTTCGACTATTTTGAATATACGTTCTTATGG
Ar73_84_J_raveni_Mt_Glorious    ATAGGGGCGGTTAATTTTATTTCGACTATTTTGAATATACGTTCTTATGG
Ar73_85_J_raveni_Mt_Glorious    ATAGGGGCGGTTAATTTTATTTCGACTATTTTGAATATACGTTCTTATGG
Ar69_86_M_raveni_Mt_Mee         ATAGGGGCGGTTAATTTTATTTCAACTATTTTGAATATACGTTCTTATGG
Ar69_87_J_raveni_Mt_Mee         ATAGGGGCGGTTAATTTTATTTCAACTATTTTGAATATACGTTCTTATGG
Ar69_88_J_raveni_Mt_Mee         ATAGGGGCGGTTAATTTTATTTCAACTATTTTGAATATACGTTCTTATGG
Ar70_73_M_harmsi_Bunya_Mtns     ATAGGAGCTGTTAATTTTATTTCTACTATTTTAAATATACGTTCTTATGG
Ar70_75_J_harmsi_Bunya_Mtns     ATAGGAGCTGTTAATTTTATTTCTACTATTTTAAATATACGTTCTTATGG
Ar70_74_J_harmsi_Bunya_Mtns     ATAGGAGCTGTTAATTTTATTTCTACTATTTTAAATATACGTTCTTATGG
Ar71_71_J_harmsi_Bunya_Mtns     ATAGGAGCTGTTAATTTTATTTCTACTATTTTAAATATACGTTCTTATGG
Ar71_72_J_harmsi_Bunya_Mtns     ATAGGAGCTGTTAATTTTATTTCTACTATTTTAAATATACGTTCTTATGG
Ar28_47_J_mcguiganae_Monga_NP   ATAGGAGCTGTGAATTTTATTTCTACTATTTTGAATATGCGTTCTTATGG
Ar28_128_J_mcguiganae_Monga_NP  ATAGGAGCTGTGAATTTTATTTCTACTATTTTGAATATGCGTTCCTATGG
Ar27_130_J_sp_indet_Badja_SF    ATAGGGGCTGTTAATTTTATTTCTACTATTTTAAATATACGTTCTTATGG
Ar27_131_J_sp_indet_Badja_SF    ATAGGGGCTGTTAATTTTATTTCTACTATTTTAAATATACGTTCTTATGG
Ar27_129_J_sp_indet_Badja_SF    ATAGGGGCTGTTAATTTTATTTCTACTATTTTAAATATACGTTCTTACGG
Ar41_48_F_mascordi_Coolah       ATAGGTGCTGTTAATTTTATTTCTACTATTTTAAATATACGTTCTTATGG
Ar41_114_J_mascordi_Coolah      ATAGGTGCTGTTAATTTTATTTCTACTATTTTAAATATACGTTCTTATGG
Ar41_113_J_mascordi_Coolah      ATAGGTGCTGTTAATTTTATTTCTACTATTTTAAATATACGTTCTTATGG
Ar40_115_M_mascordi_Coolah      ATAGGTGCTGTTAATTTTATTTCTACTATTTTAAATATACGTTCTTATGG
Ar32_117_J_smithae_Mt_Wilson    ATAGGTGCTGTTAATTTTATCTCTACTATTTTAAATATACGCTCATATGG
Ar32_118_J_smithae_Mt_Wilson    ATAGGTGCTGTTAATTTTATCTCTACTATTTTAAATATACGCTCATATGG
Ar32_116_F_smithae_Mt_Wilson    ATAGGTGCTGTTAATTTTATCTCTACTATTTTAAATATACGCTCATATGG
Ar33_121_J_sp_indet_Kanangra    ATAGGTGCTGTTAATTTTATTTCTACTATTTTAAATATACGTTCTTATGG
Ar34_123_J_sp_indet_Kanangra    ATAGGTGCTGTTAATTTTATTTCTACTATTTTAAATATACGTTCTTATGG
Ar33_119_J_sp_indet_Kanangra    ATAGGTGCTGTTAATTTTATTTCTACTATTTTAAATATACGTTCTTATGG
Ar33_120_J_sp_indet_Kanangra    ATAGGTGCTGTTAATTTTATTTCTACTATTTTAAATATACGTTCTTATGG
Ar34_122_J_sp_indet_Kanangra    ATAGGTGCTGTTAATTTTATTTCTACTATTTTAAATATACGTTCTTATGG
Ar43_107_F_milledgei_Barr_Tops  ATAGGGGCTGTTAATTTTATTTCTACTATTTTAAATATACGTTCTTATGG
Ar43_108_J_milledgei_Barr_Tops  ATAGGGGCTGTTAATTTTATTTCTACTATTTTAAATATACGTTCTTATGG
Ar42_112_J_milledgei_Barr_Tops  ATAGGGGCTGTTAATTTTATTTCTACTATTTTAAATATACGTTCTTATGG
Ar43_109_J_milledgei_Barr_Tops  ATAGGGGCTGTTAATTTTATTTCTACTATTTTAAATATACGTTCTTATGG
Ar42_110_J_milledgei_Barr_Tops  ATAGGAGCTGTTAATTTTATTTCTACTATTTTAAATATACGTTCTTATGG
Ar42_111_J_milledgei_Barr_Tops  ATAGGAGCTGTTAATTTTATTTCTACTATTTTAAATATACGTTCTTATGG
Ar49_95_M_christopheri_Dorrigo  ATAGGGGCTGTTAATTTTATTTCTACTATTTTAAATATACGTTCTTATGG
Ar49_97_J_christopheri_Dorrigo  ATAGGGGCTGTTAATTTTATTTCTACTATTTTAAATATACGTTCTTATGG
Ar50_98_J_christopheri_Cascade  ATAGGGGCTGTTAATTTTATTTCTACTATTTTAAATATACGTTCTTATGG
Ar50_100_J_christopheri_Cascad  ATAGGGGCTGTTAATTTTATTTCTACTATTTTAAATATACGTTCTTATGG
Ar50_99_J_christopheri_Cascade  ATAGGGGCTGTTAATTTTATTTCTACTATTTTAAATATACGTTCTTATGG
Ar49_96_J_christopheri_Dorrigo  ATAGGGGCTGTTAATTTTATCTCTACTATTTTAAATATACGTTCTTATGG
Ar51_101_M_platnickorum_New_Eng ATAGGTGCTGTTAATTTTATTTCTACTATTTTAAATATACGTTCTTATGG
Ar51_102_F_platnickorum_New_Eng ATAGGTGCTGTTAATTTTATTTCTACTATTTTAAATATACGTTCTTATGG
Ar51_103_J_platnickorum_New_Eng ATAGGTGCTGTTAATTTTATTTCTACTATTTTAAATATACGTTCTTATGG
Ar47_104_J_sp_indet_Willi_Will  ATAGGGGCTGTTAATTTTATTTCTACTATTTTAAATATACGTTCTTATGG
Ar47_105_J_sp_indet_Willi_Will  ATAGGGGCTGTTAATTTTATTTCTACTATTTTAAATATGCGTTCTTATGG
Ar46_106_M_binfordae_Kerewong   ATAGGAGCTGTTAATTTTATTTCTACTATTTTAAATATACGTTCTTATGG
Ar30_126_J_helenae_Macquarie_P  ATAGGGGCTGTGAATTTTATTTCTACTATTTTAAATATACGTTCTTATGG
Ar30_125_J_helenae_Macquarie_P  ATAGGGGCTGTGAATTTTATTTCTACTATTTTAAATATACGTTCTTATGG
Ar30_124_J_helenae_Macquarie_P  ATAGGGGCTGTGAATTTTATTTCTACTATTTTAAATATACGTTCTTATGG
Ar56_54_M_dianneae_Binna_Burra  ATAGGGGCTGTTAATTTTATTTCTACTATTTTAAATATACGTTCTTATGG
Ar56_56_J_dianneae_Binna_Burra  ATAGGGGCTGTTAATTTTATTTCTACTATTTTAAATATACGTTCTTATGG
Ar56_55_J_dianneae_Binna_Burra  ATAGGGGCTGTTAATTTTATTTCTACTATTTTAAATATACGTTCTTATGG
Ar59_60_M_dianneae_Mt_Tamborin  ATAGGGGCTGTTAATTTTATTTCTACTATTTTAAATATACGTTCTTACGG
Ar59_62_J_dianneae_Mt_Tamborin  ATAGGGGCTGTTAATTTTATTTCTACTATTTTAAATATACGTTCTTACGG
Ar59_61_J_dianneae_Mt_Tamborin  ATAGGGGCTGTTAATTTTATTTCTACTATTTTAAACATACGTTCTTACGG
Ar55_90_J_cunninghami_Main_Rng  ATAGGGGCTGTTAATTTTATTTCTACTATTTTAAATATACGTTCTTATGG
Ar55_91_J_cunninghami_Main_Rng  ATAGGGGCTGTTAATTTTATTTCTACTATTTTAAATATACGTTCTTATGG
Ar55_89_F_cunninghami_Main_Rng  ATAGGGGCTGTTAATTTTATTTCTACTATTTTAAATATACGTTCTTATGG
Ar52_93_J_monteithi_Gibralter   ATAGGTGCTGTTAATTTTATTTCTACTATTTTAAATATACGTTCTTACGG
Ar52_92_F_monteithi_Gibralter   ATAGGTGCTGTTAATTTTATTTCTACTATTTTAAATATACGTTCTTACGG
Ar52_94_J_monteithi_Gibralter   ATAGGTGCTGTTAATTTTATTTCTACTATTTTAAATATGCGTTCTTACGG
MG_45_J_NEQ                     ATAGGGGCTGTAAATTTTATTTCTACTATTTTAAATATACGTTCTCATGG
WF_9_F_mainae_Albany_Wind_Farm  ATAGGGGCTATTAATTTTATTACAACTATTTTAAATATACGGTCTTATGG
GR_17_J_mainae_Gull_Rock_NP     ATAGGGGCTATTAATTTTATTACAACTATTTTAAATATACGGTCTTATGG
CO_158_F_janineae_Wellington    ATAGGAGCTATTAATTTTATTACTACTATTTTGAATATACGGTCTTATGG
KV_38_J_janineae_Karri_Valley   ATAGGAGCTATTAATTTTATTACTACTATTTTGAATATACGGTCTTATGG
EP_40_J_robinsi_Ellen_Peak      ATAGGGGCTATTAATTTTATTACTACTATTTTAAATATACGATCTTATGG
EP_41_J_robinsi_Ellen_Peak      ATAGGGGCTATTAATTTTATTACTACTATTTTAAATATACGATCTTATGG
Ar14_49_F_vichickmani_Acheron   ATAGGGGCTATTAATTTTATTACCACTATTTTAAATATACGGTCGTATGG
Ar14_134_J_vichickmani_Acheron  ATGGGGGCTATTAATTTTATTACCACTATTTTAAATATACGGTCGTATGG
Eriauchenius_workmani           ATAGGGGCTATTAATTTTATTTCTACTATTTTAAATATACGTTCTTATGG
Zearchaea_sp1                   ATAGGTGCCATTAATTTTATTTCAACCATCTTAAATATACGGTCTTTAGG
Zearchaea_sp2                   ATAGGTGCTATTAATTTTATTTCTACTATTTTAAATATACGTTCTTTAGG
Otiothops                       TTAGGGGCAATTAATTTTATTACGACAATTTTAAATATACGAGGATATGG
Hickmania                       TTAGGTGCTATTAATTTTATTACTACTATTTTTAATATACGTTTAATGGG
Tarlina                         ATAGGAGCTATTAATTTTATTTCTACTATTATTAATATACGAAGATACGG

Ar57_46_J_nodosa_Mt_Warning     GATGAGAATAGATAAAGTTCCTTTGTTTGTTTGGTCTGTATTAATTACAG
Ar58_53_J_nodosa_Mt_Warning     GATGAGAATAGATAAAGTTCCTTTGTTTGTTTGGTCTGTATTAATTACAG
Ar56_58_J_nodosa_Binna_Burra    AATGAGAATAGATAAAGTTCCTTTGTTTGTTTGGTCTGTATTAATTACAG
LAM_51_J_nodosa_Binna_Burra     GATGAGAATAGATAAAGTTCCTTTGTTTGTTTGGTCTGTATTAATTACAG
KT_63_F_alani_Kroombit_Tops     GATAAGAATAGATAGGGTGCCATTGTTTGTTTGATCTGTATTAATCACAG
KT_64_J_alani_Kroombit_Tops     GATAAGAATAGATAGGGTGCCATTGTTTGTTTGATCTGTATTAATCACAG
KT_65_J_alani_Kroombit_Tops     GATAAGAATAGATAGGGTGCCATTGTTTGTTTGATCTGTATTAATCACAG
KT_66_M_alani_Kroombit_Tops     GATAAGAATAGATAGGGTGCCATTGTTTGTTTGATCTGTATTAATCACAG
KT_67_J_alani_Kroombit_Tops     AATAAGAATAGATAGGGTGCCATTGTTTGTTTGATCTGTATTAATCACAG
BUL_68_M_aleenae_Bulburin_NP    GATAAGAATAGATAAAGTACCATTGTTTGTTTGATCTGTATTAATTACAG
BUL_69_J_aleenae_Bulburin_NP    GATAAGAATAGATAAAGTACCATTGTTTGTTTGATCTGTATTAATTACAG
BUL_70_J_aleenae_Bulburin_NP    GATAAGAATAGATAAAGTACCATTGTTTGTTTGATCTGTATTAATTACGG
Ar67_76_F_judyae_Conondale_NP   AATGAGAATAGATAAGGTTCCTTTATTTGTTTGGTCTGTATTAATTACAG
Ar67_78_J_judyae_Conondale_NP   AATGAGAATAGATAAGGTTCCTTTATTTGTTTGGTCTGTATTAATTACAG
Ar66_79_J_judyae_Conondale_NP   AATGAGAATAGATAAGGTTCCTTTATTTGTTTGGTCTGTATTAATTACAG
Ar68_81_J_judyae_Mapleton_FR    TATGAGAATAGATAAAGTTCCTTTATTTGTTTGGTCTGTGTTAATTACAG
Ar68_82_J_judyae_Mapleton_FR    TATGAGAATAGATAAAGTTCCTTTATTTGTTTGGTCTGTGTTAATTACAG
Ar68_80_M_judyae_Mapleton_FR    TATGAGAATAGATAAAGTTCCTTTATTTGTTTGGTCTGTGTTAATTACAG
Ar73_83_F_raveni_Mt_Glorious    GATAAGAATAGATAAAGTGCCTTTATTTGTTTGATCAGTATTAATTACGG
Ar73_84_J_raveni_Mt_Glorious    GATAAGAATAGATAAAGTGCCTTTATTTGTTTGATCAGTATTAATTACGG
Ar73_85_J_raveni_Mt_Glorious    GATAAGAATAGATAAAGTGCCTTTATTTGTTTGATCAGTATTAATTACGG
Ar69_86_M_raveni_Mt_Mee         GATAAGAATAGATAAAGTGCCTTTATTTGTTTGATCAGTATTAATTACGG
Ar69_87_J_raveni_Mt_Mee         GATAAGAATAGATAAAGTGCCTTTATTTGTTTGATCAGTATTAATTACGG
Ar69_88_J_raveni_Mt_Mee         GATAAGAATAGATAAAGTGCCTTTATTTGTTTGATCAGTATTAATTACGG
Ar70_73_M_harmsi_Bunya_Mtns     TATAAGCATAGATAAAGTTCCTTTATTTGTTTGGTCTGTATTAATTACAG
Ar70_75_J_harmsi_Bunya_Mtns     TATAAGCATAGATAAAGTTCCTTTATTTGTTTGGTCTGTATTAATTACAG
Ar70_74_J_harmsi_Bunya_Mtns     TATAAGCATAGATAAAGTTCCTTTATTTGTTTGGTCTGTATTAATTACAG
Ar71_71_J_harmsi_Bunya_Mtns     TATAAGCATAGATAAAGTTCCTTTATTTGTTTGGTCTGTGTTAATTACAG
Ar71_72_J_harmsi_Bunya_Mtns     TATAAGCATAGATAAAGTTCCTTTATTTGTTTGGTCTGTATTAATTACAG
Ar28_47_J_mcguiganae_Monga_NP   AATGAGTATGGATAAAGTTCCTTTATTTGTTTGGTCGGTATTAATTACAG
Ar28_128_J_mcguiganae_Monga_NP  AATGAGTATGGATAAAGTTCCTTTATTTGTTTGGTCGGTATTAATTACAG
Ar27_130_J_sp_indet_Badja_SF    GATAAGAATAGATAAAGTTCCATTGTTTGTTTGGTCGGTGTTAATTACGG
Ar27_131_J_sp_indet_Badja_SF    GATAAGAATAGATAAAGTTCCATTGTTTGTTTGGTCGGTGTTAATTACGG
Ar27_129_J_sp_indet_Badja_SF    GATAAGAATAGATAAAGTTCCATTGTTTGTTTGGTCGGTGTTAATTACGG
Ar41_48_F_mascordi_Coolah       GATAAGAATAGATAAGGTTCCATTATTTGTTTGGTCTGTATTAATTACAG
Ar41_114_J_mascordi_Coolah      GATAAGAATAGATAAGGTTCCATTATTTGTTTGGTCTGTATTAATTACAG
Ar41_113_J_mascordi_Coolah      GATAAGAATAGATAAGGTTCCATTATTTGTTTGGTCTGTATTAATTACAG
Ar40_115_M_mascordi_Coolah      GATAAGAATAGATAAGGTTCCATTATTTGTTTGGTCTGTATTAATTACAG
Ar32_117_J_smithae_Mt_Wilson    AATAAGAATAGATAAAGTTCCTTTGTTTGTATGATCTGTTCTAATTACTG
Ar32_118_J_smithae_Mt_Wilson    AATAAGAATAGATAAAGTTCCTTTGTTTGTATGATCTGTTCTAATTACTG
Ar32_116_F_smithae_Mt_Wilson    AATAAGAATAGATAAAGTTCCTTTGTTTGTATGATCTGTTCTAATTACTG
Ar33_121_J_sp_indet_Kanangra    TATAAGAATAGATAAGGTTCCTTTATTTGTTTGGTCTGTTTTAATTACAG
Ar34_123_J_sp_indet_Kanangra    TATAAGAATAGATAAGGTTCCTTTATTTGTTTGGTCTGTTTTAATTACAG
Ar33_119_J_sp_indet_Kanangra    TATAAGAATAGATAAGGTTCCTTTATTTGTTTGGTCTGTTTTAATTACAG
Ar33_120_J_sp_indet_Kanangra    AATAAGAATAGATAGGGTTCCTTTATTTGTTTGGTCAGTTTTAATTACAG
Ar34_122_J_sp_indet_Kanangra    TATGAGAATAGATAAAGTTCCTTTATTTGTTTGGTCTGTTTTAATTACAG
Ar43_107_F_milledgei_Barr_Tops  TATGAGAATAGATAAGGTTCCTTTATTTGTTTGATCTGTATTAATTACAG
Ar43_108_J_milledgei_Barr_Tops  TATGAGAATAGATAAGGTTCCTTTATTTGTTTGATCTGTATTAATTACAG
Ar42_112_J_milledgei_Barr_Tops  TATGAGAATAGATAAGGTTCCTTTATTTGTTTGATCTGTATTAATTACAG
Ar43_109_J_milledgei_Barr_Tops  TATGAGAATAGATAAGGTTCCTTTATTTGTTTGATCTGTATTAATTACAG
Ar42_110_J_milledgei_Barr_Tops  GATGAGAATAGATAAGGTTCCATTATTTGTTTGGTCTGTATTAATTACAG
Ar42_111_J_milledgei_Barr_Tops  GATGAGAATAGATAAGGTTCCATTATTTGTTTGGTCTGTATTAATTACAG
Ar49_95_M_christopheri_Dorrigo  GATGAGAATAGAAAAAGTACCTTTATTTGTTTGGTCTGTATTAATTACAG
Ar49_97_J_christopheri_Dorrigo  GATGAGAATAGAAAAAGTACCTTTATTTGTTTGGTCTGTATTAATTACAG
Ar50_98_J_christopheri_Cascade  GATAAGAATAGAAAAAGTACCTTTATTTGTTTGGTCTGTATTAATTACAG
Ar50_100_J_christopheri_Cascad  GATAAGAATAGAAAAAGTACCTTTATTTGTTTGGTCTGTATTAATTACAG
Ar50_99_J_christopheri_Cascade  GATAAGAATAGAAAAAGTACCTTTATTTGTTTGGTCTGTATTAATTACAG
Ar49_96_J_christopheri_Dorrigo  GATAAGAATAGAAAAAGTACCTTTATTTGTTTGGTCTGTATTAATTACAG
Ar51_101_M_platnickorum_New_Eng TATGAGAATGGATAAAGTACCTTTATTTGTTTGGTCAGTATTAATTACAG
Ar51_102_F_platnickorum_New_Eng TATGAGAATGGATAAAGTACCTTTATTTGTTTGGTCAGTATTAATTACAG
Ar51_103_J_platnickorum_New_Eng TATGAGAATGGATAAAGTACCTTTATTTGTTTGGTCAGTATTAATTACAG
Ar47_104_J_sp_indet_Willi_Will  TATAAGAATAGATAAAGTTCCACTATTTGTTTGATCTGTGTTAATCACTG
Ar47_105_J_sp_indet_Willi_Will  TATGAGAATAGATAAAGTTCCATTATTTGTTTGATCTGTGTTAATTACTG
Ar46_106_M_binfordae_Kerewong   TATGAGAATAGATAAGGTTCCATTATTTGTTTGGTCTGTTTTAATTACTG
Ar30_126_J_helenae_Macquarie_P  TATGAGAATGGATAGGGTTCCTTTATTTGTTTGATCTGTATTAATTACAG
Ar30_125_J_helenae_Macquarie_P  TATGAGAATGGATAGGGTTCCTTTATTTGTTTGATCTGTATTAATTACAG
Ar30_124_J_helenae_Macquarie_P  TATGAGAATGGATAGGGTTCCTTTATTTGTTTGATCTGTATTAATTACAG
Ar56_54_M_dianneae_Binna_Burra  TATGAGAATAGATAAAGTTCCTTTATTTGTTTGATCTGTGTTAATTACAG
Ar56_56_J_dianneae_Binna_Burra  TATGAGAATAGATAAAGTTCCTTTATTTGTTTGATCTGTGTTAATTACAG
Ar56_55_J_dianneae_Binna_Burra  TATGAGAATAGATAAAGTTCCTTTATTTGTTTGATCTGTGTTAATTACAG
Ar59_60_M_dianneae_Mt_Tamborin  GATAAGAATAGATAAGGTTCCTTTATTTGTTTGATCTGTATTGATTACGG
Ar59_62_J_dianneae_Mt_Tamborin  GATAAGAATAGATAAGGTTCCTTTATTTGTTTGATCTGTATTGATTACGG
Ar59_61_J_dianneae_Mt_Tamborin  GATAAGAATAGATAAGGTTCCTTTATTTGTTTGATCTGTATTGATTACGG
Ar55_90_J_cunninghami_Main_Rng  TATAAGAATAGATAAGGTTCCTCTGTTTGTTTGATCTGTATTGATTACAG
Ar55_91_J_cunninghami_Main_Rng  TATAAGAATAGATAAGGTTCCTCTGTTTGTTTGATCTGTATTGATTACAG
Ar55_89_F_cunninghami_Main_Rng  TATAAGAATAGATAAGGTTCCTCTGTTTGTTTGATCTGTATTGATTACAG
Ar52_93_J_monteithi_Gibralter   GATGAGAATAGATAAGGTACCTTTATTTGTGTGGTCAGTTCTTATTACAG
Ar52_92_F_monteithi_Gibralter   GATGAGAATGGATAAGGTACCTTTATTTGTGTGGTCAGTTCTTATTACAG
Ar52_94_J_monteithi_Gibralter   GATGAGAATGGATAAGGTACCTTTATTTGTGTGGTCAGTTCTTATTACAG
MG_45_J_NEQ                     TATGAGAATAGATAAAGTTCCATTATTTGTTTGGTCTGTTTTAATTACAG
WF_9_F_mainae_Albany_Wind_Farm  GATAAGAATAGAAAAAGTTCCATTATTTGTGTGATCAGTATTAATTACAG
GR_17_J_mainae_Gull_Rock_NP     GATAAGAATAGAAAAAGTTCCATTATTTGTGTGATCAGTATTGATTACAG
CO_158_F_janineae_Wellington    TATAAGAATAGAGAGGGTTCCATTATTTGTGTGATCGGTATTAATTACAG
KV_38_J_janineae_Karri_Valley   TATAAGAATAGAGAGGGTTCCATTATTTGTGTGATCGGTATTAATTACAG
EP_40_J_robinsi_Ellen_Peak      GATAAGAATAGAAAAGGTCCCATTGTTTGTATGATCAGTTTTAATTACGG
EP_41_J_robinsi_Ellen_Peak      GATAAGAATAGAAAAGGTCCCATTGTTTGTATGATCAGTTTTAATTACGG
Ar14_49_F_vichickmani_Acheron   GATGAGAATAGAGAAGGTTCCGTTATTTGTTTGGTCAGTTTTAATTACTG
Ar14_134_J_vichickmani_Acheron  GATGAGAATAGAGAAGGTTCCGTTATTTGTTTGGTCAGTTTTAATTACTG
Eriauchenius_workmani           AATATCAATAGAAAAAATTCCTTTGTTTGTGTGATCAGTTTTTATTACTG
Zearchaea_sp1                   TATAAGAATAGAAAGGGTTAGATTATTTGTGTGATCTGTATTAATCACTG
Zearchaea_sp2                   AATAAGAATAGAAAAAGTTACGTTGTTTGTTTGATCAGTATTAATTACTG
Otiothops                       AATGAAAATAGATAAAGTTCCTTTGTTTGTTTGGTCTGTATTTATTACTG
Hickmania                       TATTAGTTTAGATAAGATGTCTTTGTTTGTTTGATCGGTTTTAGTTACGG
Tarlina                         TATATCTATAGAAAAGATGCCTTTATTTGTATGATCCATTTTAGTAACAG

Ar57_46_J_nodosa_Mt_Warning     CTATTTTATTGTTATTATCTTTGCCTGTTTTAGCTGGGGCAATTACAATA
Ar58_53_J_nodosa_Mt_Warning     CTATTTTATTGTTATTATCTTTGCCTGTTTTAGCTGGGGCAATTACAATA
Ar56_58_J_nodosa_Binna_Burra    CTATTTTATTACTATTATCTTTGCCTGTTTTAGCTGGGGCAATTACAATA
LAM_51_J_nodosa_Binna_Burra     CTATTTTATTACTATTATCTTTGCCTGTTTTAGCTGGGGCAATTACAATA
KT_63_F_alani_Kroombit_Tops     CTATTTTATTGTTATTATCTTTACCTGTTTTAGCAGGGGCTATTACTATA
KT_64_J_alani_Kroombit_Tops     CTATTTTATTGTTATTATCTTTACCTGTTTTAGCAGGGGCTATTACTATA
KT_65_J_alani_Kroombit_Tops     CTATTTTATTGTTATTATCTTTACCTGTTTTAGCAGGGGCTATTACTATA
KT_66_M_alani_Kroombit_Tops     CTATTTTATTGTTATTATCTTTACCTGTTTTAGCAGGGGCTATTACTATA
KT_67_J_alani_Kroombit_Tops     CTATTTTATTATTATTATCTTTACCTGTTTTAGCAGGGGCTATTACTATA
BUL_68_M_aleenae_Bulburin_NP    CTATTTTATTGTTGTTATCTTTACCTGTTTTAGCGGGAGCTATTACTATA
BUL_69_J_aleenae_Bulburin_NP    CTATTTTATTGTTGTTATCTTTACCTGTTTTAGCGGGAGCTATTACTATA
BUL_70_J_aleenae_Bulburin_NP    CTATTTTATTGTTGTTATCTTTACCTGTTTTAGCGGGAGCTATTACTATG
Ar67_76_F_judyae_Conondale_NP   CTATTTTATTATTATTGTCTTTACCTGTTTTAGCTGGAGCTATTACAATA
Ar67_78_J_judyae_Conondale_NP   CTATTTTATTATTATTGTCTTTACCTGTTTTAGCTGGAGCTATTACAATA
Ar66_79_J_judyae_Conondale_NP   CTATTTTATTATTATTGTCTTTACCTGTTTTAGCTGGAGCTATTACAATA
Ar68_81_J_judyae_Mapleton_FR    CTATTTTATTGTTATTATCTTTACCTGTTTTAGCTGGGGCTATTACAATA
Ar68_82_J_judyae_Mapleton_FR    CTATTTTATTGTTATTATCTTTACCTGTTTTAGCTGGGGCTATTACAATA
Ar68_80_M_judyae_Mapleton_FR    CTATTTTATTGTTATTATCTTTACCTGTTTTAGCTGGGGCTATTACAATA
Ar73_83_F_raveni_Mt_Glorious    CTATTTTATTATTATTATCTTTACCTGTTTTAGCTGGGGCTATTACAATA
Ar73_84_J_raveni_Mt_Glorious    CTATTCTATTATTATTATCTTTACCTGTTTTAGCTGGGGCTATTACAATA
Ar73_85_J_raveni_Mt_Glorious    CTATTTTATTATTATTATCTTTACCTGTTTTAGCTGGGGCTATTACAATA
Ar69_86_M_raveni_Mt_Mee         CTATTTTATTGTTATTATCTTTACCTGTTTTAGCTGGAGCTATTACAATA
Ar69_87_J_raveni_Mt_Mee         CTATTTTATTGTTATTATCTTTACCTGTTTTAGCTGGAGCTATTACAATA
Ar69_88_J_raveni_Mt_Mee         CTATTTTATTGTTATTATCTTTACCTGTTTTAGCTGGAGCTATTACAATA
Ar70_73_M_harmsi_Bunya_Mtns     CTATTTTATTGTTATTGTCTTTACCTGTTTTAGCAGGTGCTATTACTATA
Ar70_75_J_harmsi_Bunya_Mtns     CTATTTTATTGTTATTGTCTTTACCTGTTTTAGCAGGTGCTATTACTATA
Ar70_74_J_harmsi_Bunya_Mtns     CTATTTTATTGTTATTGTCTTTACCTGTTTTAGCAGGTGCTATTACTATA
Ar71_71_J_harmsi_Bunya_Mtns     CTATTTTATTGTTATTGTCTTTACCTGTTTTAGCAGGTGCTATTACTATA
Ar71_72_J_harmsi_Bunya_Mtns     CTATTTTATTGTTATTGTCTTTACCTGTTTTAGCAGGTGCTATTACTATA
Ar28_47_J_mcguiganae_Monga_NP   CTATTTTATTATTATTATCTTTACCAGTATTAGCTGGTGCAATCACGATA
Ar28_128_J_mcguiganae_Monga_NP  CTATTTTATTATTATTATCTTTACCAGTATTAGCTGGTGCAATCACGATA
Ar27_130_J_sp_indet_Badja_SF    CTATTTTATTATTATTATCTTTACCAGTATTGGCTGGTGCTATTACAATA
Ar27_131_J_sp_indet_Badja_SF    CTATTTTATTATTATTATCTTTACCAGTATTGGCTGGTGCTATTACAATA
Ar27_129_J_sp_indet_Badja_SF    CTATTTTATTATTATTATCTTTACCAGTATTGGCTGGTGCTATTACAATA
Ar41_48_F_mascordi_Coolah       CTATTTTATTGTTATTGTCTTTACCAGTATTGGCTGGTGCTATTACTATG
Ar41_114_J_mascordi_Coolah      CTATTTTATTGTTATTGTCTTTACCAGTATTGGCTGGTGCTATTACTATG
Ar41_113_J_mascordi_Coolah      CTATTTTATTGTTATTGTCTTTACCAGTATTGGCTGGTGCCATTACTATG
Ar40_115_M_mascordi_Coolah      CTATTTTATTGTTATTGTCTTTACCAGTATTGGCTGGTGCCATTACTATG
Ar32_117_J_smithae_Mt_Wilson    CTATTTTATTATTATTGTCGTTACCAGTGTTAGCTGGTGCTATTACAATA
Ar32_118_J_smithae_Mt_Wilson    CTATTTTATTATTATTGTCGTTACCAGTGTTAGCTGGTGCTATTACAATA
Ar32_116_F_smithae_Mt_Wilson    CTATTTTATTATTATTGTCGTTACCAGTGTTAGCTGGTGCTATTACAATA
Ar33_121_J_sp_indet_Kanangra    CTATTTTATTGTTGTTATCTTTACCAGTGTTAGCTGGAGCTATTACAATA
Ar34_123_J_sp_indet_Kanangra    CTATTTTATTGTTGTTATCTTTACCAGTGTTAGCTGGAGCTATTACAATA
Ar33_119_J_sp_indet_Kanangra    CTATTTTATTGTTGTTATCTTTACCAGTGTTAGCTGGAGCTATTACAATA
Ar33_120_J_sp_indet_Kanangra    CTATTCTATTGTTATTATCTTTACCAGTCTTAGCTGGTGCTATTACAATA
Ar34_122_J_sp_indet_Kanangra    CTATTCTGTTATTATTATCTTTGCCAGTATTAGCTGGTGCTATTACGATA
Ar43_107_F_milledgei_Barr_Tops  CTATTTTATTATTATTGTCTTTACCTGTTTTGGCTGGGGCTATTACGATG
Ar43_108_J_milledgei_Barr_Tops  CTATTTTATTATTATTGTCTTTACCTGTTTTGGCTGGGGCTATTACGATG
Ar42_112_J_milledgei_Barr_Tops  CTATTTTATTATTATTGTCTTTACCTGTTTTGGCTGGGGCTATTACGATG
Ar43_109_J_milledgei_Barr_Tops  CTATTTTATTATTATTGTCTTTACCTGTTTTGGCTGGGGCTATTACGATG
Ar42_110_J_milledgei_Barr_Tops  CTATTTTATTATTATTATCTTTACCTGTTTTGGCTGGGGCTATTACAATA
Ar42_111_J_milledgei_Barr_Tops  CTATTTTATTATTATTATCTTTACCTGTTTTGGCTGGGGCTATTACAATA
Ar49_95_M_christopheri_Dorrigo  CTATTTTATTATTATTGTCTTTACCTGTTTTAGCTGGGGCTATTACGATA
Ar49_97_J_christopheri_Dorrigo  CTATTTTATTATTATTGTCTTTACCTGTTTTAGCTGGGGCTATTACGATA
Ar50_98_J_christopheri_Cascade  CTATTTTATTATTGTTGTCTTTACCTGTTTTAGCTGGAGCTATTACAATA
Ar50_100_J_christopheri_Cascad  CTATTTTATTATTGTTGTCTTTACCTGTTTTAGCTGGAGCTATTACAATA
Ar50_99_J_christopheri_Cascade  CTATTTTATTATTGTTGTCTTTACCTGTTTTAGCTGGAGCTATTACAATA
Ar49_96_J_christopheri_Dorrigo  CTATTTTATTATTGTTGTCTTTACCTGTTTTAGCTGGAGCTATTACAATA
Ar51_101_M_platnickorum_New_Eng CTATTTTATTATTGTTATCTTTACCTGTTTTAGCTGGGGCTATTACAATA
Ar51_102_F_platnickorum_New_Eng CTATTTTATTATTGTTATCTTTACCTGTTTTAGCTGGGGCTATTACAATA
Ar51_103_J_platnickorum_New_Eng CTATTTTATTATTGTTATCTTTACCTGTTTTAGCTGGGGCTATTACAATA
Ar47_104_J_sp_indet_Willi_Will  CTATTTTATTATTATTGTCTTTACCTGTTTTAGCTGGAGCTATTACAATA
Ar47_105_J_sp_indet_Willi_Will  CTATTTTGTTATTATTATCTTTACCTGTTTTAGCTGGGGCTATTACAATA
Ar46_106_M_binfordae_Kerewong   CTATTTTATTACTATTGTCTTTACCAGTTTTAGCGGGGGCTATTACTATA
Ar30_126_J_helenae_Macquarie_P  CTATTTTATTATTGTTGTCTTTGCCTGTTTTAGCAGGTGCTATTACTATA
Ar30_125_J_helenae_Macquarie_P  CTATTTTATTATTGTTGTCTTTGCCTGTTTTAGCAGGTGCTATTACTATA
Ar30_124_J_helenae_Macquarie_P  CTATTTTATTATTGTTGTCTTTGCCTGTTTTAGCAGGTGCTATTACTATA
Ar56_54_M_dianneae_Binna_Burra  CTATTTTATTATTATTGTCTTTACCTGTTTTAGCGGGTGCCATTACAATA
Ar56_56_J_dianneae_Binna_Burra  CTATTTTATTATTATTGTCTTTACCTGTTTTAGCGGGTGCCATTACAATA
Ar56_55_J_dianneae_Binna_Burra  CTATTTTATTATTATTGTCTTTACCTGTTTTAGCGGGTGCCATTACAATA
Ar59_60_M_dianneae_Mt_Tamborin  CTATTTTATTATTATTGTCTTTACCTGTTTTAGCGGGTGCTATTACAATA
Ar59_62_J_dianneae_Mt_Tamborin  CTATTTTATTATTATTGTCTTTACCTGTTTTAGCGGGTGCTATTACAATA
Ar59_61_J_dianneae_Mt_Tamborin  CTATTTTATTATTATTGTCTTTACCTGTTTTAGCGGGTGCTATTACAATA
Ar55_90_J_cunninghami_Main_Rng  CTATTTTATTATTATTGTCTTTACCAGTTTTAGCAGGGGCTATTACTATA
Ar55_91_J_cunninghami_Main_Rng  CTATTTTATTATTATTGTCTTTACCAGTTTTAGCAGGGGCTATTACTATA
Ar55_89_F_cunninghami_Main_Rng  CTATTTTATTATTATTGTCTTTACCAGTTTTAGCAGGGGCTATTACTATA
Ar52_93_J_monteithi_Gibralter   CTATTTTATTATTATTATCTTTACCTGTTTTAGCTGGGGCTATTACTATA
Ar52_92_F_monteithi_Gibralter   CTATTTTATTATTATTATCTTTACCTGTTTTAGCTGGGGCTATTACTATA
Ar52_94_J_monteithi_Gibralter   CTATTTTATTATTATTATCTTTACCTGTTTTAGCTGGGGCTATTACTATA
MG_45_J_NEQ                     CTGTTTTATTATTATTGTCTTTACCTGTATTGGCTGGTGCCATCACTATA
WF_9_F_mainae_Albany_Wind_Farm  CTGTTTTATTATTATTATCTTTACCTGTTTTAGCTGGTGCTATTACTATA
GR_17_J_mainae_Gull_Rock_NP     CTGTTTTATTATTATTATCTTTACCTGTTTTAGCTGGTGCTATTACTATA
CO_158_F_janineae_Wellington    CTGTTTTATTACTATTATCTTTACCTGTTTTGGCTGGTGCTATTACTATA
KV_38_J_janineae_Karri_Valley   CTGTTTTATTATTATTATCTTTACCTGTTTTGGCTGGTGCTATTACTATA
EP_40_J_robinsi_Ellen_Peak      CTATTTTATTATTATTATCTTTACCTGTTTTAGCTGGTGCTATTACTATA
EP_41_J_robinsi_Ellen_Peak      CTATTTTATTATTATTATCTTTACCTGTTTTAGCTGGTGCTATTACTATA
Ar14_49_F_vichickmani_Acheron   CTATTTTATTATTGTTATCTTTACCTGTTTTAGCTGGAGCTATTACTATA
Ar14_134_J_vichickmani_Acheron  CTATTTTATTATTGTTATCTTTACCTGTTTTAGCTGGAGCTATTACTATA
Eriauchenius_workmani           CTATTTTATTATTATTATCTTTACCTGTTTTAGCTGGTGCTATTACTATA
Zearchaea_sp1                   CAATTTTGTTATTRTTATCTTTGCCTGTTTTAGCTGGGGCTATTACTATA
Zearchaea_sp2                   CAGTTTTATTGTTATTATCTTTACCTGTTTTGGCTGGTGCTATTACTATA
Otiothops                       TAATTTTATTATTATTATCATTACCTGTGTTAGCAGGGGCTATTACAATA
Hickmania                       CTGTATTATTATTATTATCTTTGCCAGTATTAGCTGGTGCTATTACTATA
Tarlina                         TAATTTTATTATTATTATCTTTACCTGTACTAGCAGGAGCTATTACTATA

Ar57_46_J_nodosa_Mt_Warning     TTATTAACGGATCGAAATTTTAATACTTCTTTTTTTGATCCTGCTGGGGG
Ar58_53_J_nodosa_Mt_Warning     TTATTAACGGATCGAAATTTTAATACTTCTTTTTTTGATCCTGCTGGGGG
Ar56_58_J_nodosa_Binna_Burra    TTGTTAACAGATCGAAATTTTAATACTTCTTTCTTTGATCCTGCGGGAGG
LAM_51_J_nodosa_Binna_Burra     TTGTTAACAGATCGAAATTTTAATACTTCTTTCTTTGATCCTGCGGGAGG
KT_63_F_alani_Kroombit_Tops     TTATTAACAGATCGTAATTTTAATACTTCTTTTTTTGATCCTGCTGGTGG
KT_64_J_alani_Kroombit_Tops     TTATTAACAGATCGTAATTTTAATACTTCTTTTTTTGATCCTGCTGGTGG
KT_65_J_alani_Kroombit_Tops     TTATTAACAGATCGTAATTTTAATACTTCTTTTTTTGATCCTGCTGGTGG
KT_66_M_alani_Kroombit_Tops     TTATTAACAGATCGTAATTTTAATACTTCTTTTTTTGATCCTGCTGGTGG
KT_67_J_alani_Kroombit_Tops     TTATTAACAGATCGTAATTTTAATACTTCTTTTTTTGATCCTGCTGGTGG
BUL_68_M_aleenae_Bulburin_NP    TTATTGACTGATCGTAATTTTAATACTTCTTTTTTTGATCCAGCTGGTGG
BUL_69_J_aleenae_Bulburin_NP    TTATTGACTGATCGTAATTTTAATACTTCTTTTTTTGATCCAGCTGGTGG
BUL_70_J_aleenae_Bulburin_NP    TTGTTGACTGATCGTAATTTTAATACTTCTTTTTTTGATCCAGCTGGTGG
Ar67_76_F_judyae_Conondale_NP   TTATTAACTGATCGAAATTTTAATACTTCTTTTTTTGATCCGGCTGGTGG
Ar67_78_J_judyae_Conondale_NP   TTATTAACTGATCGAAATTTTAATACTTCTTTTTTTGATCCGGCTGGTGG
Ar66_79_J_judyae_Conondale_NP   TTATTAACTGATCGAAATTTTAATACTTCTTTTTTTGATCCGGCTGGTGG
Ar68_81_J_judyae_Mapleton_FR    TTATTAACTGATCGAAATTTTAATACTTCTTTTTTTGATCCGGCTGGTGG
Ar68_82_J_judyae_Mapleton_FR    TTATTAACTGATCGAAATTTTAATACTTCTTTTTTTGATCCGGCTGGTGG
Ar68_80_M_judyae_Mapleton_FR    TTATTAACTGATCGAAATTTTAATACTTCTTTTTTTGATCCGGCTGGTGG
Ar73_83_F_raveni_Mt_Glorious    TTATTAACTGATCGAAATTTTAATACTTCTTTTTTTGATCCAGCTGGAGG
Ar73_84_J_raveni_Mt_Glorious    TTATTAACTGATCGAAATTTTAATACTTCTTTTTTTGATCCAGCTGGAGG
Ar73_85_J_raveni_Mt_Glorious    TTATTAACTGATCGAAATTTTAATACTTCTTTTTTTGATCCAGCTGGAGG
Ar69_86_M_raveni_Mt_Mee         TTATTAACTGATCGAAATTTTAATACTTCTTTTTTTGATCCAGCTGGAGG
Ar69_87_J_raveni_Mt_Mee         TTATTAACTGATCGAAATTTTAATACTTCTTTTTTTGATCCAGCTGGAGG
Ar69_88_J_raveni_Mt_Mee         TTATTAACTGATCGAAATTTTAATACTTCTTTTTTTGATCCAGCTGGAGG
Ar70_73_M_harmsi_Bunya_Mtns     TTATTAACTGATCGAAATTTTAATACTTCTTTTTTTGATCCTGCGGGTGG
Ar70_75_J_harmsi_Bunya_Mtns     TTATTAACTGATCGAAATTTTAATACTTCTTTTTTTGATCCTGCGGGTGG
Ar70_74_J_harmsi_Bunya_Mtns     TTATTAACTGATCGAAATTTTAATACTTCTTTTTTTGATCCTGCGGGTGG
Ar71_71_J_harmsi_Bunya_Mtns     TTATTAACTGATCGAAATTTTAATACTTCTTTTTTTGATCCTGCGGGTGG
Ar71_72_J_harmsi_Bunya_Mtns     TTATTAACTGATCGAAATTTTAATACTTCTTTTTTTGATCCTGCGGGTGG
Ar28_47_J_mcguiganae_Monga_NP   TTGCTTACTGATCGAAATTTTAATACTTCTTTTTTTGATCCAGCTGGGGG
Ar28_128_J_mcguiganae_Monga_NP  TTGCTTACTGATCGAAATTTTAATACTTCTTTTTTTGATCCAGCTGGGGG
Ar27_130_J_sp_indet_Badja_SF    TTATTGACTGATCGAAATTTTAATACTTCTTTTTTTGATCCGGCCGGGGG
Ar27_131_J_sp_indet_Badja_SF    TTATTGACTGATCGAAATTTTAATACTTCTTTTTTTGATCCGGCCGGGGG
Ar27_129_J_sp_indet_Badja_SF    TTATTGACTGATCGAAATTTTAATACTTCTTTTTTTGATCCGGCCGGGGG
Ar41_48_F_mascordi_Coolah       TTGTTGACTGATCGAAATTTTAATACTTCTTTTTTTGACCCAGCTGGAGG
Ar41_114_J_mascordi_Coolah      TTGTTGACTGATCGAAATTTTAATACTTCTTTTTTTGACCCAGCTGGAGG
Ar41_113_J_mascordi_Coolah      TTGTTGACTGATCGAAATTTTAATACTTCTTTTTTTGACCCAGCTGGAGG
Ar40_115_M_mascordi_Coolah      TTGTTGACTGATCGAAATTTTAATACTTCTTTTTTTGACCCAGCTGGAGG
Ar32_117_J_smithae_Mt_Wilson    TTACTAACTGATCGAAATTTTAATACTTCTTTTTTTGATCCAGCTGGAGG
Ar32_118_J_smithae_Mt_Wilson    TTACTAACTGATCGAAATTTTAATACTTCTTTTTTTGATCCAGCTGGAGG
Ar32_116_F_smithae_Mt_Wilson    TTACTAACTGATCGAAATTTTAATACTTCTTTTTTTGATCCAGCTGGAGG
Ar33_121_J_sp_indet_Kanangra    TTATTAACTGATCGAAATTTTAATACTTCTTTTTTTGATCCGGCTGGAGG
Ar34_123_J_sp_indet_Kanangra    TTATTAACTGATCGAAATTTTAATACTTCTTTTTTTGATCCGGCTGGAGG
Ar33_119_J_sp_indet_Kanangra    TTATTAACTGATCGAAATTTTAATACTTCTTTTTTTGATCCTGCTGGAGG
Ar33_120_J_sp_indet_Kanangra    TTATTAACTGATCGAAATTTTAATACTTCTTTTTTTGATCCGGCTGGAGG
Ar34_122_J_sp_indet_Kanangra    TTGTTAACTGATCGTAATTTTAATACTTCTTTTTTTGACCCGGCTGGAGG
Ar43_107_F_milledgei_Barr_Tops  TTATTGACAGATCGGAATTTTAATACTTCTTTTTTTGATCCAGCTGGAGG
Ar43_108_J_milledgei_Barr_Tops  TTATTGACAGATCGGAATTTTAATACTTCTTTTTTTGATCCAGCTGGAGG
Ar42_112_J_milledgei_Barr_Tops  TTATTGACAGATCGGAATTTTAATACTTCTTTTTTTGATCCAGCTGGAGG
Ar43_109_J_milledgei_Barr_Tops  TTATTGACAGATCGGAATTTTAATACTTCTTTTTTTGATCCAGCTGGAGG
Ar42_110_J_milledgei_Barr_Tops  TTATTAACAGATCGAAATTTTAATACTTCTTTTTTTGATCCAGCTGGTGG
Ar42_111_J_milledgei_Barr_Tops  TTATTAACAGATCGAAATTTTAATACTTCTTTTTTTGATCCAGCTGGTGG
Ar49_95_M_christopheri_Dorrigo  TTATTAACTGATCGAAATTTTAATACTTCTTTTTTTGATCCAGCTGGGGG
Ar49_97_J_christopheri_Dorrigo  TTATTAACTGATCGAAATTTTAATACTTCTTTTTTTGATCCAGCTGGGGG
Ar50_98_J_christopheri_Cascade  TTATTGACTGATCGAAATTTTAATACTTCTTTTTTTGATCCAGCTGGGGG
Ar50_100_J_christopheri_Cascad  TTATTGACTGATCGAAATTTTAATACTTCTTTTTTTGATCCAGCTGGGGG
Ar50_99_J_christopheri_Cascade  TTATTGACTGATCGAAATTTTAATACTTCTTTTTTTGATCCAGCTGGGGG
Ar49_96_J_christopheri_Dorrigo  TTATTGACTGATCGAAATTTTAATACTTCTTTTTTTGATCCGGCTGGGGG
Ar51_101_M_platnickorum_New_Eng TTATTAACAGATCGAAATTTTAATACTTCTTTTTTTGATCCTGCTGGAGG
Ar51_102_F_platnickorum_New_Eng TTATTAACAGATCGAAATTTTAATACTTCTTTTTTTGATCCTGCTGGAGG
Ar51_103_J_platnickorum_New_Eng TTATTAACAGATCGAAATTTTAATACTTCTTTTTTTGATCCTGCTGGAGG
Ar47_104_J_sp_indet_Willi_Will  TTGTTAACAGATCGGAATTTTAATACTTCTTTTTTTGATCCAGCTGGAGG
Ar47_105_J_sp_indet_Willi_Will  TTGTTAACAGATCGAAATTTTAATACTTCTTTTTTTGATCCAGCTGGAGG
Ar46_106_M_binfordae_Kerewong   TTGTTAACAGATCGGAATTTTAATACTTCTTTTTTTGATCCAGCTGGGGG
Ar30_126_J_helenae_Macquarie_P  TTGTTAACAGATCGAAATTTTAATACTTCTTTTTTTGATCCTGCTGGGGG
Ar30_125_J_helenae_Macquarie_P  TTGTTAACAGATCGAAATTTTAATACTTCTTTTTTTGATCCTGCTGGGGG
Ar30_124_J_helenae_Macquarie_P  TTGTTAACAGATCGAAATTTTAATACTTCTTTTTTTGATCCTGCTGGGGG
Ar56_54_M_dianneae_Binna_Burra  TTGCTAACAGATCGGAATTTTAATACTTCTTTTTTTGATCCTGCTGGGGG
Ar56_56_J_dianneae_Binna_Burra  TTGCTAACAGATCGGAATTTTAATACTTCTTTTTTTGATCCTGCTGGGGG
Ar56_55_J_dianneae_Binna_Burra  TTGCTAACAGATCGGAATTTTAATACTTCTTTTTTTGATCCTGCTGGGGG
Ar59_60_M_dianneae_Mt_Tamborin  TTGTTAACAGATCGGAATTTTAATACTTCTTTTTTTGATCCTGCTGGGGG
Ar59_62_J_dianneae_Mt_Tamborin  TTGTTAACAGATCGGAATTTTAATACTTCTTTTTTTGATCCTGCTGGGGG
Ar59_61_J_dianneae_Mt_Tamborin  TTGTTAACAGATCGGAATTTTAATACTTCTTTTTTTGATCCTGCTGGGGG
Ar55_90_J_cunninghami_Main_Rng  TTATTGACTGATCGAAATTTTAATACTTCTTTTTTTGATCCTGCTGGGGG
Ar55_91_J_cunninghami_Main_Rng  TTATTGACTGATCGAAATTTTAATACTTCTTTTTTTGATCCTGCTGGGGG
Ar55_89_F_cunninghami_Main_Rng  TTATTGACTGATCGAAATTTTAATACTTCTTTTTTTGATCCTGCTGGGGG
Ar52_93_J_monteithi_Gibralter   TTGTTAACAGATCGAAATTTTAATACTTCTTTTTTTGATCCTGCTGGTGG
Ar52_92_F_monteithi_Gibralter   TTGTTAACAGATCGAAATTTTAATACTTCTTTTTTTGATCCTGCTGGTGG
Ar52_94_J_monteithi_Gibralter   TTGTTAACAGATCGAAATTTTAATACTTCTTTTTTTGATCCTGCTGGTGG
MG_45_J_NEQ                     TTATTAACTGATCGAAATTTTAATACTTCTTTTTTTGACCCTGCTGGGGG
WF_9_F_mainae_Albany_Wind_Farm  TTGTTGACAGATCGAAATTTTAATACTTCTTTTTTTGATCCTGCAGGTGG
GR_17_J_mainae_Gull_Rock_NP     TTGTTGACAGATCGAAATTTTAATACTTCTTTTTTTGATCCTGCAGGTGG
CO_158_F_janineae_Wellington    TTGTTGACAGATCGAAATTTTAATACTTCTTTTTTTGATCCTGCAGGTGG
KV_38_J_janineae_Karri_Valley   TTGTTGACAGATCGAAATTTTAATACTTCTTTTTTTGATCCTGCAGGTGG
EP_40_J_robinsi_Ellen_Peak      TTGTTAACGGACCGAAATTTTAATACTTCTTTTTTTGATCCTGCTGGTGG
EP_41_J_robinsi_Ellen_Peak      TTGTTAACGGACCGAAATTTTAATACTTCTTTTTTTGATCCTGCTGGTGG
Ar14_49_F_vichickmani_Acheron   TTGTTGACTGATCGTAATTTTAATACTTCTTTTTTTGACCCAGCGGGGGG
Ar14_134_J_vichickmani_Acheron  TTGTTGACTGATCGTAATTTTAATACTTCTTTTTTTGACCCAGCGGGGGG
Eriauchenius_workmani           TTATTAACTGATCGAAATTTTAATACTTCTTTTTTCGATCCGGCTGGTGG
Zearchaea_sp1                   YTATTAACTGATCGAAATTTTAATACATCTTTTTTTGACCCCGCAGGAGG
Zearchaea_sp2                   TTATTAACGGATCGAAATTTTAATACATCTTTTTTTGACCCCGCAGGAGG
Otiothops                       TTATTGACTGATCGAAATTTTAATACTTCTTTTTTTGATCCTGCTGGTGG
Hickmania                       TTGTTGACTGATCGTAATTTTAATACTTCTTTTTTTGATCCTTCTGGTGG
Tarlina                         TTATTAACTGATCGAAATTTTAATACGTCCTTTTTTGATCCTGCCGGAGG

Ar57_46_J_nodosa_Mt_Warning     TGGGGATCCTATTTTATTTCAACATTTATTTTGATTTTTTGGTCATCCTG
Ar58_53_J_nodosa_Mt_Warning     TGGGGATCCTATTCTATTTCAACATTTATTTTGATTTTTTGGTCATCCTG
Ar56_58_J_nodosa_Binna_Burra    TGGGGATCCTATTTTATTTCAACATTTATTTTGATTTTTTGGTCACCCTG
LAM_51_J_nodosa_Binna_Burra     TGGGGATCCTATTTTATTTCAACATTTATTTTGATTTTTTGGTCACCCTG
KT_63_F_alani_Kroombit_Tops     TGGTGATCCTATTTTATTTCAACATTTGTTTTGATTTTTTGGTCACCCTG
KT_64_J_alani_Kroombit_Tops     TGGTGATCCTATTTTATTTCAACATTTGTTTTGATTTTTTGGTCACCCTG
KT_65_J_alani_Kroombit_Tops     TGGTGATCCTATTTTATTTCAACATTTGTTTTGATTTTTTGGTCACCCTG
KT_66_M_alani_Kroombit_Tops     TGGTGATCCTATTTTATTTCAACATTTGTTTTGATTTTTTGGTCACCCTG
KT_67_J_alani_Kroombit_Tops     TGGTGATCCTATTTTATTTCAACATTTGTTTTGATTTTTTGGTCACCCTG
BUL_68_M_aleenae_Bulburin_NP    TGGTGATCCTATTTTATTTCAACATTTATTTTGGTTTTTTGGTCACCCTG
BUL_69_J_aleenae_Bulburin_NP    TGGTGATCCTATTTTATTTCAACATTTATTTTGGTTTTTTGGTCACCCTG
BUL_70_J_aleenae_Bulburin_NP    TGGTGACCCTATTTTATTTCAACATTTATTTTGGTTTTTTGGTCATCCTG
Ar67_76_F_judyae_Conondale_NP   TGGGGATCCTATTTTATTTCAACATTTATTTTGATTTTTTGGTCATCCTG
Ar67_78_J_judyae_Conondale_NP   TGGGGATCCTATTTTATTTCAACATTTATTTTGATTTTTTGGTCATCCTG
Ar66_79_J_judyae_Conondale_NP   TGGGGATCCTATTTTATTTCAACATTTATTTTGATTTTTTGGTCATCCTG
Ar68_81_J_judyae_Mapleton_FR    TGGGGATCCTATTTTATTTCAACATTTATTTTGATTTTTTGGTCATCCTG
Ar68_82_J_judyae_Mapleton_FR    TGGGGATCCTATTTTATTTCAACATTTATTTTGATTTTTTGGTCATCCTG
Ar68_80_M_judyae_Mapleton_FR    TGGGGATCCTATTTTATTTCAACATTTATTTTGATTTTTTGGTCATCCTG
Ar73_83_F_raveni_Mt_Glorious    TGGGGATCCTATTTTATTTCAACATTTGTTTTGATTTTTTGGTCATCCTG
Ar73_84_J_raveni_Mt_Glorious    TGGGGATCCTATTTTATTTCAACATTTGTTTTGATTTTTTGGTCATCCTG
Ar73_85_J_raveni_Mt_Glorious    TGGGGATCCTATTTTATTTCAACATTTGTTTTGATTTTTTGGTCATCCTG
Ar69_86_M_raveni_Mt_Mee         TGGGGATCCTATTTTATTTCAACATTTGTTTTGATTTTTTGGTCATCCTG
Ar69_87_J_raveni_Mt_Mee         TGGGGATCCTATTTTATTTCAACATTTGTTTTGATTTTTTGGTCATCCTG
Ar69_88_J_raveni_Mt_Mee         TGGGGATCCTATTTTATTTCAACATTTGTTTTGATTTTTTGGTCATCCTG
Ar70_73_M_harmsi_Bunya_Mtns     GGGGGATCCTATTTTATTTCAACATTTATTTTGATTTTTTGGCCATCCTG
Ar70_75_J_harmsi_Bunya_Mtns     GGGGGATCCTATTTTATTTCAACATTTATTTTGATTTTTTGGCCATCCTG
Ar70_74_J_harmsi_Bunya_Mtns     GGGGGATCCTATTTTATTTCAACATTTATTTTGATTTTTTGGCCATCCTG
Ar71_71_J_harmsi_Bunya_Mtns     GGGGGATCCTATTTTATTTCAACATTTATTTTGATTTTTTGGCCATCCTG
Ar71_72_J_harmsi_Bunya_Mtns     GGGGGATCCTATTTTATTTCAACATTTATTTTGATTTTTTGGTCATCCTG
Ar28_47_J_mcguiganae_Monga_NP   TGGGGATCCTATTTTATTTCAACATTTGTTTTGATTTTTTGGTCACCCTG
Ar28_128_J_mcguiganae_Monga_NP  TGGGGATCCTATTTTATTTCAACATTTGTTTTGATTTTTTGGTCACCCTG
Ar27_130_J_sp_indet_Badja_SF    TGGGGATCCTATTTTGTTTCAACATTTATTTTGATTTTTTGGTCATCCTG
Ar27_131_J_sp_indet_Badja_SF    TGGGGATCCTATTTTGTTTCAACATTTATTTTGATTTTTTGGTCATCCTG
Ar27_129_J_sp_indet_Badja_SF    TGGGGATCCTATTTTGTTTCAACATTTATTTTGATTTTTTGGTCATCCTG
Ar41_48_F_mascordi_Coolah       AGGAGATCCCATTTTATTTCAACATTTGTTTTGATTTTTTGGTCATCCTG
Ar41_114_J_mascordi_Coolah      AGGAGATCCCATTTTATTTCAACATTTGTTTTGATTTTTTGGTCATCCTG
Ar41_113_J_mascordi_Coolah      AGGAGATCCTATTTTATTTCAACATTTGTTTTGATTTTTTGGTCATCCTG
Ar40_115_M_mascordi_Coolah      AGGAGATCCTATTTTATTTCAACATTTGTTTTGATTTTTTGGTCATCCTG
Ar32_117_J_smithae_Mt_Wilson    TGGTGATCCTATTTTGTTTCAACATTTGTTTTGATTTTTTGGTCATCCTG
Ar32_118_J_smithae_Mt_Wilson    TGGTGATCCTATTTTGTTTCAACATTTGTTTTGATTTTTTGGTCATCCTG
Ar32_116_F_smithae_Mt_Wilson    TGGTGATCCTATTTTGTTTCAACATTTGTTTTGATTTTTTGGTCATCCTG
Ar33_121_J_sp_indet_Kanangra    TGGGGATCCTATTTTGTTTCAGCATTTGTTTTGGTTTTTTGGTCATCCTG
Ar34_123_J_sp_indet_Kanangra    TGGGGATCCTATTTTGTTTCAGCATTTGTTTTGGTTTTTTGGTCATCCTG
Ar33_119_J_sp_indet_Kanangra    TGGGGATCCTATTTTGTTTCAGCATTTGTTTTGGTTTTTTGGTCATCCTG
Ar33_120_J_sp_indet_Kanangra    TGGAGATCCTATTTTGTTTCAGCATTTGTTTTGGTTTTTTGGTCATCCTG
Ar34_122_J_sp_indet_Kanangra    TGGGGATCCTATTTTGTTTCAGCATTTGTTTTGATTTTTTGGTCATCCTG
Ar43_107_F_milledgei_Barr_Tops  TGGAGATCCTATTTTATTTCAACATTTATTTTGGTTTTTTGGTCATCCTG
Ar43_108_J_milledgei_Barr_Tops  TGGAGATCCTATTTTATTTCAACATTTATTTTGGTTTTTTGGTCATCCTG
Ar42_112_J_milledgei_Barr_Tops  TGGAGATCCTATTTTATTTCAACATTTATTTTGGTTTTTTGGTCATCCTG
Ar43_109_J_milledgei_Barr_Tops  TGGAGATCCTATTTTATTTCAACATTTATTTTGGTTTTTTGGTCATCCTG
Ar42_110_J_milledgei_Barr_Tops  TGGTGATCCTATTTTATTTCAACATTTATTTTGATTTTTTGGTCACCCTG
Ar42_111_J_milledgei_Barr_Tops  TGGTGATCCTATTTTATTTCAACATTTATTTTGATTTTTTGGTCACCCTG
Ar49_95_M_christopheri_Dorrigo  TGGTGATCCTATTTTATTTCAACATTTGTTTTGATTTTTTGGTCATCCTG
Ar49_97_J_christopheri_Dorrigo  TGGTGATCCTATTTTATTTCAACATTTGTTTTGATTTTTTGGTCACCCTG
Ar50_98_J_christopheri_Cascade  TGGTGATCCTATTTTATTTCAGCATTTATTTTGATTTTTTGGTCACCCTG
Ar50_100_J_christopheri_Cascad  TGGTGATCCTATTTTATTTCAGCATTTATTTTGATTTTTTGGTCACCCTG
Ar50_99_J_christopheri_Cascade  TGGTGATCCTATTTTATTTCAGCATTTATTTTGATTTTTTGGTCACCCTG
Ar49_96_J_christopheri_Dorrigo  TGGTGATCCTATTTTATTTCAGCATTTATTTTGATTTTTTGGTCACCCTG
Ar51_101_M_platnickorum_New_Eng AGGGGATCCTATTTTATTTCAACATTTATTTTGATTTTTTGGTCATCCTG
Ar51_102_F_platnickorum_New_Eng AGGGGATCCTATTTTATTTCAACATTTATTTTGATTTTTTGGTCATCCTG
Ar51_103_J_platnickorum_New_Eng AGGGGATCCTATTTTATTTCAACATTTATTTTGATTTTTTGGTCATCCTG
Ar47_104_J_sp_indet_Willi_Will  GGGGGATCCAATTTTATTTCAACATTTGTTTTGATTTTTCGGTCACCCTG
Ar47_105_J_sp_indet_Willi_Will  GGGGGATCCAATTTTATTTCAACATTTGTTTTGATTTTTTGGTCACCCTG
Ar46_106_M_binfordae_Kerewong   AGGAGATCCAATTTTATTTCAACATTTATTTTGATTTTTTGGTCATCCTG
Ar30_126_J_helenae_Macquarie_P  AGGTGATCCTATTTTGTTTCAACATTTGTTTTGATTTTTTGGGCATCCTG
Ar30_125_J_helenae_Macquarie_P  AGGTGATCCTATTTTGTTTCAACATTTGTTTTGATTTTTTGGGCATCCTG
Ar30_124_J_helenae_Macquarie_P  AGGTGATCCTATTTTGTTTCAACATTTGTTTTGATTTTTTGGGCATCCTG
Ar56_54_M_dianneae_Binna_Burra  CGGTGATCCTATTTTATTTCAACATTTATTTTGGTTTTTTGGTCATCCTG
Ar56_56_J_dianneae_Binna_Burra  CGGTGATCCTATTTTATTTCAACATTTATTTTGGTTTTTTGGTCATCCTG
Ar56_55_J_dianneae_Binna_Burra  TGGTGATCCTATTTTATTTCAACATTTATTTTGGTTTTTTGGTCATCCTG
Ar59_60_M_dianneae_Mt_Tamborin  TGGTGATCCTATTTTATTTCAACATTTATTTTGGTTTTTTGGTCACCCTG
Ar59_62_J_dianneae_Mt_Tamborin  TGGTGATCCTATTTTATTTCAACATTTATTTTGGTTTTTTGGTCACCCTG
Ar59_61_J_dianneae_Mt_Tamborin  TGGTGATCCTATTTTATTTCAACATTTATTTTGGTTTTTTGGTCACCCTG
Ar55_90_J_cunninghami_Main_Rng  AGGAGATCCTATTTTATTTCAGCATTTATTTTGATTTTTTGGTCATCCTG
Ar55_91_J_cunninghami_Main_Rng  AGGAGATCCTATTTTATTTCAGCATTTATTTTGATTTTTTGGTCATCCTG
Ar55_89_F_cunninghami_Main_Rng  AGGAGATCCTATTTTATTTCAGCATTTATTTTGATTTTTTGGTCATCCTG
Ar52_93_J_monteithi_Gibralter   GGGGGATCCTATTTTATTTCAACATTTATTTTGATTTTTTGGACATCCTG
Ar52_92_F_monteithi_Gibralter   GGGGGATCCTATTTTATTTCAACATTTATTTTGATTTTTTGGACATCCTG
Ar52_94_J_monteithi_Gibralter   GGGGGATCCTATTTTATTTCAACATTTATTTTGATTTTTTGGACATCCTG
MG_45_J_NEQ                     AGGGGATCCTATTTTATTTCAACATTTATTTTGGTTTTTTGGTCATCCTG
WF_9_F_mainae_Albany_Wind_Farm  GGGGGATCCTATTTTATTTCAACATTTATTTTGGTTTTTTGGTCATCCTG
GR_17_J_mainae_Gull_Rock_NP     GGGGGATCCTATTTTATTTCAACATTTATTTTGGTTTTTTGGTCACCCTG
CO_158_F_janineae_Wellington    TGGGGATCCTATTTTATTTCAACATTTATTTTGGTTTTTTGGTCATCCTG
KV_38_J_janineae_Karri_Valley   TGGGGATCCTATTTTATTTCAACATTTATTTTGATTTTTTGGTCATCCTG
EP_40_J_robinsi_Ellen_Peak      AGGAGATCCTATTTTATTTCAACATTTATTTTGGTTTTTTGGTCATCCTG
EP_41_J_robinsi_Ellen_Peak      AGGAGATCCTATTTTATTTCAACATTTATTTTGGTTTTTTGGTCATCCTG
Ar14_49_F_vichickmani_Acheron   TGGGGATCCTATTTTGTTTCAACATTTATTTTGGTTTTTTGGTCATCCGG
Ar14_134_J_vichickmani_Acheron  TGGGGATCCTATTTTGTTTCAACATTTATTTTGGTTTTTTGGTCATCCGG
Eriauchenius_workmani           GGGTGATCCTATTTTATTTCAACATTTATTTTGATTTTTTGGTCATCCTG
Zearchaea_sp1                   TGGTGATCCTATTTTATTTCAACATTTGTTTTGGTTTTTTGGGCATCCAG
Zearchaea_sp2                   GGGGGATCCTGTTTTATTTCAACATTTGTTTTGATTTTTTGGTCATCCAG
Otiothops                       AGGAGACCCTATTTTATTTCAACATTTGTTTTGATTTTTTGGTCATCCTG
Hickmania                       TGGTGATCCTATTTTATTTCAACATTTATTTTGATTTTTTGGTCATCCTG
Tarlina                         AGGAGATCCTATTTTATTTCAACATTTATTTTGATTTTTTGGCCATCCTG

Ar57_46_J_nodosa_Mt_Warning     AAGTTTATATTTTAATTTTGCCTGGTTTTGGTATTGTTTCTCACGTAATT
Ar58_53_J_nodosa_Mt_Warning     AAGTTTATATTTTAATTTTGCCTGGTTTTGGTATTGTTTCTCATGTAATT
Ar56_58_J_nodosa_Binna_Burra    AAGTTTATATTTTAATTTTACCTGGTTTTGGTATTGTTTCTCATGTTATT
LAM_51_J_nodosa_Binna_Burra     AAGTTTATATTTTAATTTTACCTGGTTTTGGTATTGTTTCTCATGTTATT
KT_63_F_alani_Kroombit_Tops     AGGTTTATATTTTAATTTTACCTGGATTTGGGATTGTTTCTCATGTAATT
KT_64_J_alani_Kroombit_Tops     AGGTTTATATTTTAATTTTACCTGGATTTGGGATTGTTTCTCATGTAATT
KT_65_J_alani_Kroombit_Tops     AGGTTTATATTTTAATTTTACCTGGATTTGGGATTGTTTCTCATGTAATT
KT_66_M_alani_Kroombit_Tops     AGGTTTATATTTTAATTTTACCTGGATTTGGGATTGTTTCTCATGTAATT
KT_67_J_alani_Kroombit_Tops     AGGTTTATATTTTAATTTTACCTGGATTTGGGATTGTTTCTCATGTAATT
BUL_68_M_aleenae_Bulburin_NP    AAGTTTATATTTTAATTTTGCCTGGGTTTGGGATTGTTTCTCATGTAATT
BUL_69_J_aleenae_Bulburin_NP    AAGTTTATATTTTAATTTTGCCTGGGTTTGGGATTGTTTCTCATGTAATT
BUL_70_J_aleenae_Bulburin_NP    AAGTTTATATTTTAATTTTGCCTGGGTTTGGAATTGTTTCTCATGTAATT
Ar67_76_F_judyae_Conondale_NP   AAGTTTATATTTTAATTTTGCCTGGATTTGGTATTGTTTCTCATGTTATT
Ar67_78_J_judyae_Conondale_NP   AAGTTTATATTTTAATTTTGCCTGGATTTGGTATTGTTTCTCATGTTATT
Ar66_79_J_judyae_Conondale_NP   AAGTTTATATTTTAATTTTGCCTGGATTTGGTATTGTTTCTCATGTTATT
Ar68_81_J_judyae_Mapleton_FR    AGGTTTATATTTTAATTTTACCTGGATTTGGTATTGTTTCTCATGTTATT
Ar68_82_J_judyae_Mapleton_FR    AGGTTTATATTTTAATTTTACCTGGATTTGGTATTGTTTCTCATGTTATT
Ar68_80_M_judyae_Mapleton_FR    AGGTTTATATTTTAATTTTACCTGGATTTGGTATTGTTTCTCATGTTATT
Ar73_83_F_raveni_Mt_Glorious    AGGTTTATATTTTAATTTTGCCTGGATTTGGGATTGTTTCTCATGTGATT
Ar73_84_J_raveni_Mt_Glorious    AGGTTTATATTTTAATTTTGCCTGGATTTGGGATTGTTTCTCATGTGATT
Ar73_85_J_raveni_Mt_Glorious    AGGTTTATATTTTAATTTTGCCTGGATTTGGGATTGTTTCTCATGTGATT
Ar69_86_M_raveni_Mt_Mee         AGGTTTATATTTTAATTTTACCTGGATTTGGGATTGTTTCTCATGTGATT
Ar69_87_J_raveni_Mt_Mee         AGGTTTATATTTTAATTTTACCTGGGTTTGGGATTGTTTCTCATGTGATT
Ar69_88_J_raveni_Mt_Mee         AGGTTTATATTTTAATTTTACCTGGATTTGGGATTGTTTCTCATGTGATT
Ar70_73_M_harmsi_Bunya_Mtns     AAGTTTATATTTTAATTTTACCTGGGTTTGGTATTGTTTCTCACGTAATT
Ar70_75_J_harmsi_Bunya_Mtns     AAGTTTATATTTTAATTTTACCTGGGTTTGGTATTGTTTCTCACGTAATT
Ar70_74_J_harmsi_Bunya_Mtns     AAGTTTATATTTTAATTTTACCTGGGTTTGGTATTGTTTCTCACGTAATT
Ar71_71_J_harmsi_Bunya_Mtns     AAGTTTATATTTTAATTTTACCTGGGTTTGGTATTGTTTCTCACGTAATT
Ar71_72_J_harmsi_Bunya_Mtns     AAGTTTATATTTTAATTTTACCTGGGTTTGGTATTGTTTCTCATGTAATT
Ar28_47_J_mcguiganae_Monga_NP   AGGTTTATATTTTAATTTTGCCTGGGTTTGGAATCGTTTCTCATGTTATT
Ar28_128_J_mcguiganae_Monga_NP  AGGTTTATATTTTAATTTTGCCTGGGTTTGGAATTGTTTCTCATGTTATT
Ar27_130_J_sp_indet_Badja_SF    AGGTTTATATTTTAATTTTACCTGGATTTGGGATTGTTTCTCATGTTATT
Ar27_131_J_sp_indet_Badja_SF    AGGTTTATATTTTAATTTTACCTGGATTTGGGATTGTTTCTCATGTTATT
Ar27_129_J_sp_indet_Badja_SF    AGGTTTATATTTTAATTTTACCTGGATTTGGGATTGTTTCTCATGTTATT
Ar41_48_F_mascordi_Coolah       AGGTTTATATTTTGATTTTACCTGGATTTGGAATTGTTTCTCATGTGATT
Ar41_114_J_mascordi_Coolah      AGGTTTATATTTTGATTTTACCTGGATTTGGAATTGTTTCTCATGTGATT
Ar41_113_J_mascordi_Coolah      AGGTTTATATTTTAATTTTACCTGGATTTGGAATTGTTTCTCATGTGATT
Ar40_115_M_mascordi_Coolah      AGGTTTATATTTTAATTTTACCTGGATTTGGAATTGTTTCTCATGTGATT
Ar32_117_J_smithae_Mt_Wilson    AGGTTTATATTTTAATTTTACCTGGATTTGGAATTGTGTCTCATGTTATT
Ar32_118_J_smithae_Mt_Wilson    AGGTTTATATTTTAATTTTACCTGGATTTGGAATTGTGTCTCATGTTATT
Ar32_116_F_smithae_Mt_Wilson    AGGTTTATATTTTAATTTTACCTGGATTTGGAATTGTGTCTCATGTTATT
Ar33_121_J_sp_indet_Kanangra    AGGTTTATATTTTAATTTTACCTGGATTTGGGATTGTATCTCACGTAATT
Ar34_123_J_sp_indet_Kanangra    AGGTTTATATTTTAATTTTACCTGGATTTGGGATTGTATCTCACGTAATT
Ar33_119_J_sp_indet_Kanangra    AGGTTTATATTTTAATTTTACCTGGATTTGGGATTGTATCTCACGTAATT
Ar33_120_J_sp_indet_Kanangra    AGGTTTATATTTTAATTTTACCTGGATTTGGGATTGTATCTCATGTAATT
Ar34_122_J_sp_indet_Kanangra    AGGTTTATATTTTAATTTTACCTGGATTTGGTATTGTATCTCATGTAATT
Ar43_107_F_milledgei_Barr_Tops  AGGTTTATATTTTAATTTTACCTGGATTTGGTATTGTTTCTCATGTTATT
Ar43_108_J_milledgei_Barr_Tops  AGGTTTATATTTTAATTTTACCTGGATTTGGTATTGTTTCTCATGTTATT
Ar42_112_J_milledgei_Barr_Tops  AGGTTTATATTTTAATTTTACCTGGATTTGGTATTGTTTCTCATGTTATT
Ar43_109_J_milledgei_Barr_Tops  AGGTTTATATTTTAATTTTACCTGGATTTGGTATTGTTTCTCATGTTATT
Ar42_110_J_milledgei_Barr_Tops  AAGTTTATATTTTAATTTTACCTGGATTTGGTATTGTTTCTCATGTTATT
Ar42_111_J_milledgei_Barr_Tops  AAGTTTATATTTTAATTTTACCTGGATTTGGTATTGTTTCTCATGTTATT
Ar49_95_M_christopheri_Dorrigo  AGGTTTATATTTTAATTTTGCCCGGTTTTGGAATTGTTTCTCATGTAATT
Ar49_97_J_christopheri_Dorrigo  AGGTTTATATTTTAATTTTGCCTGGTTTTGGAATTGTTTCTCATGTAATT
Ar50_98_J_christopheri_Cascade  AGGTTTATATTTTAATTTTGCCTGGTTTTGGGATTGTTTCTCATGTAATT
Ar50_100_J_christopheri_Cascad  AGGTTTATATTTTAATTTTGCCTGGTTTTGGGATTGTTTCTCATGTAATT
Ar50_99_J_christopheri_Cascade  AGGTTTATATTTTAATTTTGCCTGGTTTTGGGATTGTTTCTCATGTAATT
Ar49_96_J_christopheri_Dorrigo  AGGTTTATATTTTAATTTTGCCTGGTTTTGGGATTGTTTCTCATGTAATT
Ar51_101_M_platnickorum_New_Eng AAGTTTATATTTTAATTTTGCCTGGATTTGGTATTGTTTCTCATGTTATT
Ar51_102_F_platnickorum_New_Eng AAGTTTATATTTTAATTTTGCCTGGATTTGGTATTGTTTCTCATGTTATT
Ar51_103_J_platnickorum_New_Eng AAGTTTATATTTTAATTTTGCCTGGATTTGGTATTGTTTCTCATGTTATT
Ar47_104_J_sp_indet_Willi_Will  AGGTTTATATTTTAATTTTACCTGGTTTTGGTATTGTTTCTCATGTTATT
Ar47_105_J_sp_indet_Willi_Will  AGGTTTATATTTTAATTTTACCTGGTTTTGGTATTGTTTCTCATGTTATT
Ar46_106_M_binfordae_Kerewong   AGGTTTATATTTTGATTTTGCCTGGTTTTGGTATTGTTTCCCATGTTATT
Ar30_126_J_helenae_Macquarie_P  AAGTTTATATTTTAATTTTACCTGGGTTTGGTATTGTTTCACATGTGATT
Ar30_125_J_helenae_Macquarie_P  AAGTTTATATTTTAATTTTACCTGGGTTTGGTATTGTTTCACATGTGATT
Ar30_124_J_helenae_Macquarie_P  AAGTTTATATTTTAATTTTACCTGGGTTTGGTATTGTTTCACATGTGATT
Ar56_54_M_dianneae_Binna_Burra  AAGTTTATATTTTAATCTTACCTGGATTTGGTATTGTTTCTCATGTTATT
Ar56_56_J_dianneae_Binna_Burra  AAGTTTATATTTTAATCTTACCTGGATTTGGTATTGTTTCTCATGTTATT
Ar56_55_J_dianneae_Binna_Burra  AAGTTTATATTTTAATCTTACCTGGATTTGGTATTGTTTCTCATGTTATT
Ar59_60_M_dianneae_Mt_Tamborin  AAGTTTATATTTTAATTTTACCTGGATTTGGGATTGTTTCTCATGTTATT
Ar59_62_J_dianneae_Mt_Tamborin  AAGTTTATATTTTAATTTTACCTGGATTTGGGATTGTTTCTCATGTTATT
Ar59_61_J_dianneae_Mt_Tamborin  AAGTTTATATTTTAATTTTACCTGGATTTGGGATTGTTTCTCATGTTATT
Ar55_90_J_cunninghami_Main_Rng  AGGTTTATATTTTAATTTTACCTGGGTTTGGAATTGTTTCTCATGTTATT
Ar55_91_J_cunninghami_Main_Rng  AGGTTTATATTTTAATTTTACCTGGGTTTGGAATTGTTTCTCATGTTATT
Ar55_89_F_cunninghami_Main_Rng  AGGTTTATATTTTAATTTTACCTGGGTTTGGAATTGTTTCTCATGTTATT
Ar52_93_J_monteithi_Gibralter   AAGTTTATATTTTAATTTTACCTGGGTTTGGGATTGTTTCTCATGTGATC
Ar52_92_F_monteithi_Gibralter   AAGTTTATATTTTAATTTTACCTGGGTTTGGGATTGTTTCTCATGTGATC
Ar52_94_J_monteithi_Gibralter   AAGTTTATATTTTAATTTTACCTGGGTTTGGGATTGTTTCTCATGTGATC
MG_45_J_NEQ                     AGGTTTATATTTTAATTTTACCAGGATTTGGGATTGTATCTCATGTGATT
WF_9_F_mainae_Albany_Wind_Farm  AAGTTTATATTTTAATTTTACCTGGATTTGGAATTGTATCCCATGTAATT
GR_17_J_mainae_Gull_Rock_NP     AAGTTTATATTTTAATTTTACCTGGATTTGGAATTGTATCCCATGTAATT
CO_158_F_janineae_Wellington    AAGTTTATATTTTAATTTTACCTGGATTTGGTATTGTATCTCATGTGATT
KV_38_J_janineae_Karri_Valley   AAGTTTATATTTTAATTTTACCTGGGTTTGGTATTGTATCTCATGTGATT
EP_40_J_robinsi_Ellen_Peak      AAGTTTATATTTTAATTTTACCTGGATTTGGTATTGTTTCTCATGTAATT
EP_41_J_robinsi_Ellen_Peak      AAGTTTATATTTTAATTTTACCTGGATTTGGTATTGTTTCTCATGTAATT
Ar14_49_F_vichickmani_Acheron   AGGTTTATATTTTAATTTTACCTGGGTTTGGTATTGTTTCTCATGTAATT
Ar14_134_J_vichickmani_Acheron  AGGTTTATATTTTAATTTTACCTGGGTTTGGTATTGTTTCTCATGTAATT
Eriauchenius_workmani           AAGTTTATATTTTAATTTTACCTGGATTTGGAATTGTATCTCATGTTATT
Zearchaea_sp1                   AAGTTTATATTTTAATTTTACCAGGGTTTGGTATTGTGTCTCATGTAATT
Zearchaea_sp2                   AAGTTTATATTTTAATTTTGCCAGGCTTTGGAATTGTTTCTCATATTATT
Otiothops                       AGGTATATATTTTAATTTTGCCTGGGTTTGGAATTGTATCTCATGTTATT
Hickmania                       AGGTTTATATTTTAATTTTGCCTGGTTTTGGTATTATTTCTCATGTTATT
Tarlina                         AAGTTTATATTTTAATTTTGCCTGGATTTGGTATTGTATCTCATGTGATC

Ar57_46_J_nodosa_Mt_Warning     AGAGGATCAGTAGGTAAGCGTGAGCCTTTTGGTAGATTGGGGATGATTTA
Ar58_53_J_nodosa_Mt_Warning     AGAGGATCAGTAGGTAAGCGTGAGCCTTTTGGTAGATTGGGGATGATTTA
Ar56_58_J_nodosa_Binna_Burra    AGAGGATCAGTAGGTAAGCGTGAGCCTTTTGGTAGATTGGGGATGATTTA
LAM_51_J_nodosa_Binna_Burra     AGAGGATCAGTAGGTAAGCGTGAGCCTTTTGGTAGATTGGGGATGATTTA
KT_63_F_alani_Kroombit_Tops     AGAGGGTCTGTAGGAAAGCGAGAGCCTTTTGGTAGATTAGGAATAATTTA
KT_64_J_alani_Kroombit_Tops     AGAGGGTCTGTAGGAAAGCGAGAGCCTTTTGGTAGATTAGGAATAATTTA
KT_65_J_alani_Kroombit_Tops     AGAGGGTCTGTAGGAAAGCGAGAGCCTTTTGGTAGATTAGGAATAATTTA
KT_66_M_alani_Kroombit_Tops     AGAGGGTCTGTAGGAAAGCGAGAGCCTTTTGGTAGATTAGGAATAATTTA
KT_67_J_alani_Kroombit_Tops     AGAGGGTCTGTAGGAAAGCGAGAGCCTTTTGGTAGATTAGGAATAATTTA
BUL_68_M_aleenae_Bulburin_NP    AGAGGATCGGTTGGTAAACGAGAACCTTTTGGGAGATTAGGAATGATTTA
BUL_69_J_aleenae_Bulburin_NP    AGAGGATCGGTTGGTAAACGAGAACCTTTTGGGAGATTAGGAATGATTTA
BUL_70_J_aleenae_Bulburin_NP    AGAGGATCGGTTGGTAAACGAGAACCTTTTGGGAGATTAGGAATGATTTA
Ar67_76_F_judyae_Conondale_NP   AGAGGATCAGTAGGAAAACGAGAACCTTTTGGAAGATTAGGTATGATTTA
Ar67_78_J_judyae_Conondale_NP   AGAGGATCAGTAGGAAAACGAGAACCTTTTGGAAGATTAGGTATGATTTA
Ar66_79_J_judyae_Conondale_NP   AGAGGATCAGTAGGAAAACGAGAACCTTTTGGAAGATTAGGTATGATTTA
Ar68_81_J_judyae_Mapleton_FR    AGAGGGTCAGTAGGAAAACGAGAACCTTTTGGAAGATTAGGAATGATTTA
Ar68_82_J_judyae_Mapleton_FR    AGAGGGTCAGTAGGAAAACGAGAACCTTTTGGAAGATTAGGAATGATTTA
Ar68_80_M_judyae_Mapleton_FR    AGAGGGTCAGTAGGAAAACGAGAACCTTTTGGAAGATTAGGAATGATTTA
Ar73_83_F_raveni_Mt_Glorious    AGAGGATCAGTAGGAAAACGGGAGCCTTTTGGAAGATTAGGGATAATTTA
Ar73_84_J_raveni_Mt_Glorious    AGAGGATCAGTAGGAAAACGGGAGCCTTTTGGAAGATTAGGGATAATTTA
Ar73_85_J_raveni_Mt_Glorious    AGAGGATCAGTAGGAAAACGGGAGCCTTTTGGAAGATTAGGGATAATTTA
Ar69_86_M_raveni_Mt_Mee         AGAGGATCAGTAGGAAAACGGGAGCCTTTTGGAAGATTAGGGATAATTTA
Ar69_87_J_raveni_Mt_Mee         AGAGGATCAGTAGGAAAACGGGAGCCTTTTGGAAGATTAGGGATAATTTA
Ar69_88_J_raveni_Mt_Mee         AGAGGATCAGTAGGAAAACGGGAGCCTTTTGGAAGATTAGGGATAATTTA
Ar70_73_M_harmsi_Bunya_Mtns     AGAGGTTCAGTTGGTAAGCGGGAGCCTTTCGGAAGATTAGGAATGATTTA
Ar70_75_J_harmsi_Bunya_Mtns     AGAGGTTCAGTTGGTAAGCGGGAGCCTTTCGGAAGATTAGGAATGATTTA
Ar70_74_J_harmsi_Bunya_Mtns     AGAGGTTCAGTTGGTAAGCGGGAGCCTTTCGGAAGATTAGGAATGATTTA
Ar71_71_J_harmsi_Bunya_Mtns     AGAGGTTCAGTTGGTAAGCGGGAGCCTTTCGGAAGATTAGGAATGATTTA
Ar71_72_J_harmsi_Bunya_Mtns     AGAGGTTCAGTTGGTAAGCGGGAGCCTTTTGGAAGATTAGGAATGATTTA
Ar28_47_J_mcguiganae_Monga_NP   AGAGGATCTGTAGGTAAACGAGAACCTTTTGGTAGATTAGGTATAATTTA
Ar28_128_J_mcguiganae_Monga_NP  AGAGGATCTGTAGGTAAACGAGAACCTTTTGGTAGATTAGGTATAATTTA
Ar27_130_J_sp_indet_Badja_SF    AGAGGATCTGTAGGTAAACGGGAGCCGTTTGGTAGATTAGGGATAATTTA
Ar27_131_J_sp_indet_Badja_SF    AGAGGATCTGTAGGTAAACGGGAGCCGTTTGGTAGATTAGGGATAATTTA
Ar27_129_J_sp_indet_Badja_SF    AGAGGATCTGTAGGTAAACGGGAGCCATTTGGTAGATTAGGGATAATTTA
Ar41_48_F_mascordi_Coolah       AGAGGGTCGGTTGGTAAACGAGAACCTTTTGGTAGATTAGGTATAATCTA
Ar41_114_J_mascordi_Coolah      AGAGGGTCGGTTGGTAAACGAGAACCTTTTGGTAGATTAGGTATAATCTA
Ar41_113_J_mascordi_Coolah      AGAGGGTCGGTTGGTAAACGAGAACCTTTTGGTAGATTAGGTATAATCTA
Ar40_115_M_mascordi_Coolah      AGAGGGTCGGTTGGTAAACGAGAACCTTTTGGTAGATTAGGTATAATCTA
Ar32_117_J_smithae_Mt_Wilson    AGAGGGTCGGTTGGAAAACGGGAACCATTTGGGAGATTAGGAATAATTTA
Ar32_118_J_smithae_Mt_Wilson    AGAGGGTCGGTTGGAAAACGGGAACCATTTGGGAGATTAGGAATAATTTA
Ar32_116_F_smithae_Mt_Wilson    AGAGGGTCGGTTGGAAAACGGGAACCATTTGGGAGATTAGGAATAATTTA
Ar33_121_J_sp_indet_Kanangra    AGAGGGTCTGTAGGTAGGCGGGAACCATTCGGAAGATTAGGGATGATTTA
Ar34_123_J_sp_indet_Kanangra    AGAGGGTCTGTAGGTAGGCGGGAACCATTCGGAAGATTAGGGATGATTTA
Ar33_119_J_sp_indet_Kanangra    AGAGGGTCTGTAGGTAGGCGGGAACCATTCGGAAGATTAGGGATGATTTA
Ar33_120_J_sp_indet_Kanangra    AGAGGGTCTGTAGGTAGGCGGGAGCCGTTTGGGAGATTAGGTATGATTTA
Ar34_122_J_sp_indet_Kanangra    AGAGGGTCTGTAGGTAGGCGGGAGCCATTTGGAAGATTAGGTATGATTTA
Ar43_107_F_milledgei_Barr_Tops  AGAGGATCAGTTGGTAAACGTGAACCATTTGGTAGATTAGGGATAATTTA
Ar43_108_J_milledgei_Barr_Tops  AGAGGATCAGTTGGTAAACGTGAACCATTTGGTAGATTAGGGATAATTTA
Ar42_112_J_milledgei_Barr_Tops  AGAGGATCAGTTGGTAAACGTGAACCATTTGGTAGATTAGGGATAATTTA
Ar43_109_J_milledgei_Barr_Tops  AGAGGATCAGTTGGTAAACGTGAACCATTTGGTAGATTAGGGATAATTTA
Ar42_110_J_milledgei_Barr_Tops  AGAGGGTCAGTTGGTAAACGTGAACCATTTGGTAGATTAGGGATAATTTA
Ar42_111_J_milledgei_Barr_Tops  AGAGGGTCAGTTGGTAAACGTGAACCATTTGGTAGATTAGGGATAATTTA
Ar49_95_M_christopheri_Dorrigo  AGAGGATCAGTGGGAAAACGGGAACCTTTTGGAAGATTAGGGATGATTTA
Ar49_97_J_christopheri_Dorrigo  AGAGGATCAGTGGGAAAACGGGAACCTTTTGGGAGATTAGGGATGATTTA
Ar50_98_J_christopheri_Cascade  AGAGGATCTGTAGGAAAACGGGAACCTTTTGGGAGATTAGGTATGATTTA
Ar50_100_J_christopheri_Cascad  AGAGGATCTGTAGGAAAACGGGAACCTTTTGGGAGATTAGGTATGATTTA
Ar50_99_J_christopheri_Cascade  AGAGGATCTGTAGGAAAACGGGAACCTTTTGGGAGATTAGGTATGATTTA
Ar49_96_J_christopheri_Dorrigo  AGAGGATCTGTAGGAAAACGGGAACCTTTTGGGAGATTAGGTATGATTTA
Ar51_101_M_platnickorum_New_Eng AGAGGATCAGTAGGAAAACGGGAGCCATTTGGAAGATTAGGAATAATTTA
Ar51_102_F_platnickorum_New_Eng AGAGGATCAGTAGGAAAACGGGAGCCATTTGGAAGATTAGGAATAATTTA
Ar51_103_J_platnickorum_New_Eng AGAGGATCAGTAGGAAAACGGGAGCCATTTGGAAGATTAGGAATAATTTA
Ar47_104_J_sp_indet_Willi_Will  AGAGGTTCAGTAGGAAAACGAGAGCCTTTTGGAAGATTAGGGATGATTTA
Ar47_105_J_sp_indet_Willi_Will  AGAGGTTCAGTAGGAAAACGAGAGCCTTTTGGAAGATTGGGGATGATTTA
Ar46_106_M_binfordae_Kerewong   AGAGGGTCTGTGGGTAAGCGAGAGCCTTTTGGAAGATTGGGGATGATTTA
Ar30_126_J_helenae_Macquarie_P  AGAGGATCGGTAGGTAAGCGTGAACCTTTTGGAAGATTAGGAATAATTTA
Ar30_125_J_helenae_Macquarie_P  AGAGGATCGGTAGGTAAGCGTGAACCTTTTGGAAGATTAGGAATAATTTA
Ar30_124_J_helenae_Macquarie_P  AGAGGATCGGTAGGTAAGCGTGAACCTTTTGGAAGATTAGGAATAATTTA
Ar56_54_M_dianneae_Binna_Burra  AGTGGATCAGTTGGTAAGCGAGAACCTTTTGGTAGATTAGGTATGATTTA
Ar56_56_J_dianneae_Binna_Burra  AGTGGATCAGTTGGTAAGCGAGAACCTTTTGGTAGATTAGGTATGATTTA
Ar56_55_J_dianneae_Binna_Burra  AGTGGATCAGTTGGTAAGCGAGAACCTTTTGGTAGATTAGGTATGATTTA
Ar59_60_M_dianneae_Mt_Tamborin  AGTGGATCAGTTGGTAAGCGAGAACCTTTTGGAAGATTAGGGATGATTTA
Ar59_62_J_dianneae_Mt_Tamborin  AGTGGATCAGTTGGTAAGCGAGAACCTTTTGGAAGATTAGGGATGATTTA
Ar59_61_J_dianneae_Mt_Tamborin  AGTGGATCAGTTGGTAAGCGAGAACCTTTTGGAAGATTAGGGATGATTTA
Ar55_90_J_cunninghami_Main_Rng  AGAGGATCGGTTGGTAAACGAGAACCTTTTGGTAGATTAGGGATAATTTA
Ar55_91_J_cunninghami_Main_Rng  AGAGGATCGGTTGGTAAACGAGAACCTTTTGGTAGATTAGGGATAATTTA
Ar55_89_F_cunninghami_Main_Rng  AGAGGATCGGTTGGTAAACGAGAACCTTTTGGTAGATTAGGGATAATTTA
Ar52_93_J_monteithi_Gibralter   AGAGGATCTGTGGGTAAGCGAGAACCTTTTGGTAGATTGGGTATAATTTA
Ar52_92_F_monteithi_Gibralter   AGAGGATCTGTGGGTAAGCGAGAACCTTTTGGTAGATTGGGTATAATTTA
Ar52_94_J_monteithi_Gibralter   AGAGGATCTGTGGGTAAGCGAGAACCTTTTGGTAGATTGGGTATAATTTA
MG_45_J_NEQ                     AGAGGATCTGTTGGTAAACGGGAACCTTTTGGTAGATTAGGTATAATTTA
WF_9_F_mainae_Albany_Wind_Farm  AGAGGTTCTGTAGGTAAGCGAGAACCTTTTGGTAGATTGGGAATAATTTA
GR_17_J_mainae_Gull_Rock_NP     AGAGGTTCTGTAGGTAAGCGAGAACCTTTTGGTAGATTGGGAATAATTTA
CO_158_F_janineae_Wellington    AGAGGTTCTGTAGGTAAACGGGAACCTTTTGGTAGATTAGGGATAATTTA
KV_38_J_janineae_Karri_Valley   AGAGGTTCTGTAGGTAAACGGGAACCTTTTGGTAGATTAGGGATAATTTA
EP_40_J_robinsi_Ellen_Peak      AGAGGTTCTGTTGGAAAGCGTGAGCCTTTTGGTAGATTAGGAATAATTTA
EP_41_J_robinsi_Ellen_Peak      AGAGGTTCTGTTGGAAAGCGTGAGCCTTTTGGTAGATTAGGAATAATTTA
Ar14_49_F_vichickmani_Acheron   AGAGGTTCGGTAGGTAAGCGGGAGCCTTTTGGAAGTTTAGGAATAATTTA
Ar14_134_J_vichickmani_Acheron  AGAGGTTCGGTAGGTAAGCGGGAGCCTTTTGGAAGTTTAGGAATAATTTA
Eriauchenius_workmani           AGAGCTTCTGTTGGTAAGCGTGAGCCTTTTGGTAGATTAGGAATAATTTA
Zearchaea_sp1                   AGATCTATGGTAGGTAAACGTGAGCCTTTTGGRAGTTTGGGTATAATTTA
Zearchaea_sp2                   AGAGCTGTCACAGGAAAACGAGAGCCTTTTGGAAGTTTAGGTATAATTTA
Otiothops                       AGATCATCTGTAGGTAAACGAGAGCCATTTGGAACATTAGGAATAATTTA
Hickmania                       AGAGTATCTGTAGGTAAACGTGAAACTTTTGGTGTTTTAGGGATAATTTA
Tarlina                         AGAAGATCTGTTGGTAAGCGTGAACCTTTTGGTGTTTTAGGTATGATTTA

Ar57_46_J_nodosa_Mt_Warning     TGCTATAGTTGGAATTGGAGGGATAGGGTTTGTTGTATGAGCCCATCATA
Ar58_53_J_nodosa_Mt_Warning     TGCTATAGTTGGAATTGGAGGGATAGGGTTTGTTGTATGAGCCCATCATA
Ar56_58_J_nodosa_Binna_Burra    TGCTATAGTTGGAATTGGTGGGATAGGGTTTGTTGTATGAGCCCATCATA
LAM_51_J_nodosa_Binna_Burra     TGCTATAGTTGGAATTGGTGGGATAGGGTTTGTTGTATGAGCCCATCATA
KT_63_F_alani_Kroombit_Tops     CGCTATAGTTGGTATTGGTGGAATAGGATTTGTTGTTTGAGCTCATCATA
KT_64_J_alani_Kroombit_Tops     CGCTATAGTTGGTATTGGTGGAATAGGATTTGTTGTTTGAGCTCATCATA
KT_65_J_alani_Kroombit_Tops     CGCTATAGTTGGTATTGGTGGAATAGGATTTGTTGTTTGAGCTCATCATA
KT_66_M_alani_Kroombit_Tops     CGCTATAGTTGGTATTGGTGGAATAGGATTTGTTGTTTGAGCTCATCATA
KT_67_J_alani_Kroombit_Tops     CGCTATAGTTGGTATTGGTGGAATAGGGTTTGTTGTTTGAGCTCATCATA
BUL_68_M_aleenae_Bulburin_NP    TGCTATGGTTGGGATTGGTGGAATAGGATTTGTTGTTTGAGCTCATCATA
BUL_69_J_aleenae_Bulburin_NP    TGCTATGGTTGGGATTGGTGGAATAGGATTTGTTGTTTGAGCTCATCATA
BUL_70_J_aleenae_Bulburin_NP    TGCTATGGTTGGGATTGGTGGAATAGGATTTGTTGTTTGAGCTCATCATA
Ar67_76_F_judyae_Conondale_NP   TGCTATAGTTGGTATTGGTGGGATAGGTTTTGTTGTTTGGGCTCATCATA
Ar67_78_J_judyae_Conondale_NP   TGCTATAGTTGGTATTGGTGGGATAGGTTTTGTTGTTTGGGCTCATCATA
Ar66_79_J_judyae_Conondale_NP   TGCTATAGTTGGTATTGGTGGGATAGGTTTTGTTGTTTGGGCTCATCATA
Ar68_81_J_judyae_Mapleton_FR    TGCTATAGTTGGTATTGGTGGGATAGGTTTTGTTGTTTGGGCTCATCATA
Ar68_82_J_judyae_Mapleton_FR    TGCTATAGTTGGTATTGGTGGGATAGGTTTTGTTGTTTGGGCTCATCATA
Ar68_80_M_judyae_Mapleton_FR    TGCTATAGTTGGTATTGGTGGGATAGGTTTTGTTGTTTGGGCTCATCATA
Ar73_83_F_raveni_Mt_Glorious    TGCTATAGTTGGTATTGGAGGAATAGGGTTTGTTGTATGAGCGCATCATA
Ar73_84_J_raveni_Mt_Glorious    TGCTATAGTTGGTATTGGAGGAATAGGGTTTGTTGTATGAGCGCATCATA
Ar73_85_J_raveni_Mt_Glorious    TGCTATAGTTGGTATTGGAGGAATAGGGTTTGTTGTATGAGCGCATCATA
Ar69_86_M_raveni_Mt_Mee         TGCTATAGTTGGTATTGGAGGAATAGGGTTTGTTGTATGAGCACATCATA
Ar69_87_J_raveni_Mt_Mee         TGCTATAGTTGGTATTGGAGGAATAGGGTTTGTTGTATGAGCACATCATA
Ar69_88_J_raveni_Mt_Mee         TGCTATAGTTGGTATTGGAGGAATAGGGTTTGTTGTATGAGCACATCATA
Ar70_73_M_harmsi_Bunya_Mtns     TGCTATAGTAGGAATTGGAGGAATAGGGTTTGTAGTATGGGCTCATCATA
Ar70_75_J_harmsi_Bunya_Mtns     TGCTATAGTAGGAATTGGAGGAATAGGGTTTGTAGTATGGGCTCATCATA
Ar70_74_J_harmsi_Bunya_Mtns     TGCTATAGTAGGAATTGGAGGAATAGGGTTTGTAGTATGGGCTCATCATA
Ar71_71_J_harmsi_Bunya_Mtns     TGCTATAGTAGGAATTGGAGGAATAGGGTTTGTAGTATGGGCTCATCATA
Ar71_72_J_harmsi_Bunya_Mtns     TGCTATAGTAGGAATTGGAGGAATAGGGTTTGTAGTATGGGCTCATCATA
Ar28_47_J_mcguiganae_Monga_NP   CGCTATAGTGGGTATTGGTGGGATAGGATTTGTTGTATGAGCACATCATA
Ar28_128_J_mcguiganae_Monga_NP  CGCTATAGTGGGTATTGGTGGGATAGGATTTGTTGTATGAGCACATCATA
Ar27_130_J_sp_indet_Badja_SF    TGCTATAGTAGGTATTGGGGGAATAGGGTTTGTTGTGTGAGCTCATCATA
Ar27_131_J_sp_indet_Badja_SF    TGCTATAGTAGGTATTGGGGGAATAGGGTTTGTTGTGTGAGCTCATCATA
Ar27_129_J_sp_indet_Badja_SF    TGCTATAGTGGGTATTGGGGGAATAGGGTTTGTTGTGTGAGCTCATCATA
Ar41_48_F_mascordi_Coolah       TGCTATAGTAGGTATTGGTGGGATAGGATTTGTTGTGTGGGCTCATCATA
Ar41_114_J_mascordi_Coolah      TGCTATAGTAGGTATTGGTGGGATAGGATTTGTTGTGTGGGCTCATCATA
Ar41_113_J_mascordi_Coolah      TGCTATAGTAGGTATTGGTGGGATAGGATTTGTTGTGTGGGCTCATCATA
Ar40_115_M_mascordi_Coolah      TGCTATAGTAGGTATTGGTGGGATAGGATTTGTTGTATGGGCTCATCATA
Ar32_117_J_smithae_Mt_Wilson    CGCTATAGTGGGTATTGGTGGTATGGGATTTGTTGTGTGAGCTCATCATA
Ar32_118_J_smithae_Mt_Wilson    CGCTATAGTGGGTATTGGTGGTATGGGATTTGTTGTGTGAGCTCATCATA
Ar32_116_F_smithae_Mt_Wilson    CGCTATAGTGGGTATTGGTGGTATGGGATTTGTTGTGTGAGCTCATCATA
Ar33_121_J_sp_indet_Kanangra    TGCTATAGTAGGAATTGGTGGAATAGGGTTTGTTGTATGGGCTCATCATA
Ar34_123_J_sp_indet_Kanangra    TGCTATAGTAGGAATTGGTGGAATAGGGTTTGTTGTATGGGCTCATCATA
Ar33_119_J_sp_indet_Kanangra    TGCTATAGTAGGAATTGGTGGAATAGGGTTTGTTGTATGGGCTCATCATA
Ar33_120_J_sp_indet_Kanangra    TGCTATAGTAGGAATTGGTGGAATAGGGTTTGTTGTATGGGCTCATCATA
Ar34_122_J_sp_indet_Kanangra    TGCTATAGTAGGAATTGGTGGAATAGGGTTTGTTGTATGGGCTCATCACA
Ar43_107_F_milledgei_Barr_Tops  TGCTATGGTTGGGATTGGAGGTATAGGATTTGTTGTATGGGCTCATCACA
Ar43_108_J_milledgei_Barr_Tops  TGCTATGGTTGGGATTGGAGGTATAGGATTTGTTGTATGGGCTCATCACA
Ar42_112_J_milledgei_Barr_Tops  TGCTATGGTTGGGATTGGAGGTATAGGATTTGTTGTATGGGCTCATCACA
Ar43_109_J_milledgei_Barr_Tops  TGCTATGGTTGGGATTGGAGGTATAGGATTTGTTGTATGGGCTCATCACA
Ar42_110_J_milledgei_Barr_Tops  TGCTATAGTTGGGATTGGAGGTATAGGATTTGTTGTATGGGCTCATCATA
Ar42_111_J_milledgei_Barr_Tops  TGCTATAGTTGGAATTGGGGGTATAGGATTTGTTGTATGGGCTCATCATA
Ar49_95_M_christopheri_Dorrigo  TGCTATAGTAGGTATTGGTGGTATAGGTTTTGTTGTGTGAGCACATCATA
Ar49_97_J_christopheri_Dorrigo  TGCTATAGTAGGTATTGGTGGTATAGGTTTTGTTGTGTGAGCACATCATA
Ar50_98_J_christopheri_Cascade  TGCTATAGTTGGTATTGGTGGTATAGGTTTTGTTGTATGAGCACATCATA
Ar50_100_J_christopheri_Cascad  TGCTATAGTTGGTATTGGTGGTATAGGTTTTGTTGTATGAGCACATCATA
Ar50_99_J_christopheri_Cascade  TGCTATAGTTGGTATTGGTGGTATAGGTTTTGTTGTATGAGCACATCATA
Ar49_96_J_christopheri_Dorrigo  TGCTATAGTTGGTATTGGTGGTATAGGTTTTGTTGTATGAGCACATCATA
Ar51_101_M_platnickorum_New_Eng TGCAATAGTTGGGATTGGTGGTATAGGATTTGTTGTGTGGGCTCATCATA
Ar51_102_F_platnickorum_New_Eng TGCAATAGTTGGGATTGGTGGTATAGGATTTGTTGTGTGGGCTCATCATA
Ar51_103_J_platnickorum_New_Eng TGCAATAGTTGGGATTGGTGGTATAGGATTTGTTGTGTGGGCTCATCATA
Ar47_104_J_sp_indet_Willi_Will  TGCTATGGTTGGTATTGGAGGAATAGGGTTTGTTGTTTGAGCTCATCACA
Ar47_105_J_sp_indet_Willi_Will  TGCTATGGTTGGTATTGGGGGAATAGGGTTTGTTGTCTGAGCTCATCATA
Ar46_106_M_binfordae_Kerewong   TGCTATGGTTGGTATTGGCGGAATAGGATTTGTTGTTTGGGCTCATCATA
Ar30_126_J_helenae_Macquarie_P  CGCTATAGTTGGAATTGGGGGGATAGGGTTTGTTGTATGGGCTCATCATA
Ar30_125_J_helenae_Macquarie_P  CGCTATAGTTGGAATTGGGGGGATAGGGTTTGTTGTATGGGCTCATCATA
Ar30_124_J_helenae_Macquarie_P  CGCTATAGTTGGAATTGGGGGGATAGGGTTTGTTGTATGGGCTCATCATA
Ar56_54_M_dianneae_Binna_Burra  TGCTATAGTAGGTATTGGTGGTATGGGTTTTGTTGTGTGAGCGCATCATA
Ar56_56_J_dianneae_Binna_Burra  TGCTATAGTAGGTATTGGTGGTATGGGTTTTGTTGTGTGAGCGCATCATA
Ar56_55_J_dianneae_Binna_Burra  TGCTATAGTAGGTATTGGTGGTATGGGTTTTGTTGTGTGAGCGCATCATA
Ar59_60_M_dianneae_Mt_Tamborin  TGCTATGGTAGGTATTGGTGGTATAGGTTTTGTTGTGTGAGCACATCACA
Ar59_62_J_dianneae_Mt_Tamborin  TGCTATGGTAGGTATTGGTGGTATAGGTTTTGTTGTGTGAGCACATCACA
Ar59_61_J_dianneae_Mt_Tamborin  TGCTATGGTAGGTATTGGTGGTATAGGTTTTGTTGTGTGAGCACATCACA
Ar55_90_J_cunninghami_Main_Rng  TGCTATGGTTGGAATTGGAGGTATAGGATTTGTTGTGTGAGCTCATCATA
Ar55_91_J_cunninghami_Main_Rng  TGCTATGGTTGGAATTGGAGGTATAGGATTTGTTGTGTGAGCTCATCATA
Ar55_89_F_cunninghami_Main_Rng  TGCTATGGTTGGAATTGGAGGTATAGGATTTGTTGTGTGAGCTCATCATA
Ar52_93_J_monteithi_Gibralter   TGCTATGGTCGGTATTGGGGGAATAGGTTTTGTAGTATGGGCGCACCATA
Ar52_92_F_monteithi_Gibralter   TGCTATGGTCGGTATTGGGGGAATAGGTTTTGTAGTATGGGCGCACCATA
Ar52_94_J_monteithi_Gibralter   TGCTATGGTCGGCATTGGGGGAATAGGTTTTGTAGTATGGGCGCACCATA
MG_45_J_NEQ                     CGCTATAATTGGGATTGGTGGGATAGGATTTGTGGTATGGGCTCATCACA
WF_9_F_mainae_Albany_Wind_Farm  TGCTATAGTTGGTATTGGTGGAATAGGATTTGTAGTGTGAGCTCATCATA
GR_17_J_mainae_Gull_Rock_NP     TGCTATAGTTGGTATTGGTGGAATAGGATTTGTAGTGTGAGCTCATCATA
CO_158_F_janineae_Wellington    TGCTATAGTTGGTATTGGTGGAATGGGATTTGTAGTTTGAGCTCATCATA
KV_38_J_janineae_Karri_Valley   TGCTATAGTTGGTATTGGTGGAATGGGATTTGTAGTTTGAGCTCATCATA
EP_40_J_robinsi_Ellen_Peak      TGCTATAGTTGGTATTGGTGGAATAGGGTTTGTGGTTTGAGCTCATCATA
EP_41_J_robinsi_Ellen_Peak      TGCTATAGTTGGTATTGGTGGAATAGGGTTTGTGGTTTGAGCTCATCATA
Ar14_49_F_vichickmani_Acheron   TGCTATAGTAGGTATTGGTGGAATAGGGTTTGTGGTTTGAGCACATCATA
Ar14_134_J_vichickmani_Acheron  TGCTATAGTAGGTATTGGTGGAATAGGGTTTGTGGTTTGAGCACATCATA
Eriauchenius_workmani           TGCTATAATTGGTATTGGGGGTATAGGATTTGTAGTTTGGGCTCATCACA
Zearchaea_sp1                   TGCTATAGTTGGTATTGGRGGTATAGGATTTGTTGTTTGAGCTCATCATA
Zearchaea_sp2                   TGCAATGGTAGGAATTGGGGGTATGGGTTTTGTTGTATGGGCTCATCACA
Otiothops                       TGCTATAGTAGGAATTGGAGGAATAGGATTTGTGGTGTGGGCCCATCACA
Hickmania                       TGCTATAGTTAGAATTGGTTTTATAGGTTTTATTGTATGAGCTCATCATA
Tarlina                         CGCTATAGTAGGAATTGGAATTATAGGATTTGTTGTGTGAGCACATCACA

Ar57_46_J_nodosa_Mt_Warning     TATTTTCTGTTGGGATAGATGTGGATACTCGGGCGTATTTTACTGCTGCT
Ar58_53_J_nodosa_Mt_Warning     TATTTTCTGTTGGGATAGATGTGGATACTCGGGCGTATTTTACTGCTGCT
Ar56_58_J_nodosa_Binna_Burra    TATTTTCTGTTGGAATGGATGTGGATACTCGGGCGTATTTTACTGCTGCT
LAM_51_J_nodosa_Binna_Burra     TATTTTCTGTTGGAATGGATGTGGATACTCGGGCGTATTTTACTGCTGCT
KT_63_F_alani_Kroombit_Tops     TATTTTCTGTTGGGATAGATGTAGATACTCGGGCTTATTTTACTGCTGCT
KT_64_J_alani_Kroombit_Tops     TATTTTCTGTTGGGATAGATGTAGATACTCGGGCTTATTTTACTGCTGCT
KT_65_J_alani_Kroombit_Tops     TATTTTCTGTTGGGATAGATGTAGATACTCGGGCTTATTTTACTGCTGCT
KT_66_M_alani_Kroombit_Tops     TATTTTCTGTTGGGATAGATGTAGATACTCGGGCTTATTTTACTGCTGCT
KT_67_J_alani_Kroombit_Tops     TATTTTCTGTTGGGATAGATGTAGATACTCGGGCTTATTTTACTGCTGCT
BUL_68_M_aleenae_Bulburin_NP    TATTTTCTGTTGGTATAGATGTTGATACACGAGCTTATTTTACTGCTGCT
BUL_69_J_aleenae_Bulburin_NP    TATTTTCTGTTGGTATAGATGTTGATACACGAGCTTATTTTACTGCTGCT
BUL_70_J_aleenae_Bulburin_NP    TATTTTCTGTTGGTATAGATGTTGATACACGAGCTTATTTTACTGCTGCT
Ar67_76_F_judyae_Conondale_NP   TATTTTCTGTTGGAATAGATGTAGATACTCGAGCTTATTTTACTGCTGCT
Ar67_78_J_judyae_Conondale_NP   TATTTTCTGTTGGAATAGATGTAGATACTCGAGCTTATTTTACTGCTGCT
Ar66_79_J_judyae_Conondale_NP   TATTTTCTGTTGGAATAGATGTAGATACTCGAGCTTATTTTACTGCTGCT
Ar68_81_J_judyae_Mapleton_FR    TATTTTCTGTTGGTATAGATGTAGATACTCGAGCTTACTTTACTGCTGCT
Ar68_82_J_judyae_Mapleton_FR    TATTTTCTGTTGGTATAGATGTAGATACTCGAGCTTACTTTACTGCTGCT
Ar68_80_M_judyae_Mapleton_FR    TATTTTCTGTTGGTATAGATGTAGATACTCGAGCTTACTTTACTGCTGCT
Ar73_83_F_raveni_Mt_Glorious    TGTTTTCTGTTGGAATAGATGTGGATACTCGAGCTTATTTTACTGCTGCT
Ar73_84_J_raveni_Mt_Glorious    TGTTTTCTGTTGGAATAGATGTGGATACTCGAGCTTATTTTACTGCTGCT
Ar73_85_J_raveni_Mt_Glorious    TGTTTTCTGTTGGAATAGATGTGGATACTCGAGCTTATTTTACTGCTGCT
Ar69_86_M_raveni_Mt_Mee         TGTTTTCTGTTGGGATAGATGTGGATACTCGAGCTTATTTTACTGCTGCT
Ar69_87_J_raveni_Mt_Mee         TGTTTTCTGTTGGGATAGATGTGGATACTCGAGCTTATTTTACTGCTGCT
Ar69_88_J_raveni_Mt_Mee         TGTTTTCTGTTGGGATAGATGTGGATACTCGAGCTTATTTTACTGCTGCT
Ar70_73_M_harmsi_Bunya_Mtns     TATTTTCTGTAGGGATAGATGTAGATACTCGGGCTTATTTTACTGCTGCT
Ar70_75_J_harmsi_Bunya_Mtns     TATTTTCTGTAGGGATAGATGTAGATACTCGGGCTTATTTTACTGCTGCT
Ar70_74_J_harmsi_Bunya_Mtns     TATTTTCTGTAGGGATAGATGTAGATACTCGGGCTTATTTTACTGCTGCT
Ar71_71_J_harmsi_Bunya_Mtns     TATTTTCTGTAGGGATAGATGTGGATACTCGGGCTTATTTTACTGCTGCT
Ar71_72_J_harmsi_Bunya_Mtns     TATTTTCTGTAGGGATAGATGTAGATACTCGGGCTTATTTTACTGCTGCT
Ar28_47_J_mcguiganae_Monga_NP   TATTTTCTGTGGGAATGGATGTTGATACTCGAGCGTATTTTACTGCTGCG
Ar28_128_J_mcguiganae_Monga_NP  TATTTTCTGTGGGAATGGATGTTGATACTCGAGCGTATTTTACTGCTGCG
Ar27_130_J_sp_indet_Badja_SF    TATTTTCTGTAGGGATGGATGTTGATACTCGGGCGTACTTTACTGCTGCT
Ar27_131_J_sp_indet_Badja_SF    TATTTTCTGTAGGGATGGATGTTGATACTCGGGCGTACTTTACTGCTGCT
Ar27_129_J_sp_indet_Badja_SF    TATTTTCTGTAGGGATGGATGTTGATACTCGGGCGTACTTTACTGCTGCT
Ar41_48_F_mascordi_Coolah       TATTTTCTGTGGGTATAGATGTGGATACTCGGGCTTATTTTACTGCTGCT
Ar41_114_J_mascordi_Coolah      TATTTTCTGTGGGTATAGATGTGGATACTCGGGCTTATTTTACTGCTGCT
Ar41_113_J_mascordi_Coolah      TATTTTCTGTGGGTATAGATGTGGATACTCGGGCTTATTTTACTGCTGCT
Ar40_115_M_mascordi_Coolah      TATTTTCTGTGGGTATAGATGTGGATACTCGAGCTTATTTTACTGCTGCT
Ar32_117_J_smithae_Mt_Wilson    TATTTTCTGTTGGTATAGATGTTGATACTCGAGCGTATTTTACTGCTGCT
Ar32_118_J_smithae_Mt_Wilson    TATTTTCTGTTGGTATAGATGTTGATACTCGAGCGTATTTTACTGCTGCT
Ar32_116_F_smithae_Mt_Wilson    TATTTTCTGTTGGTATAGATGTTGATACTCGAGCGTATTTTACTGCTGCT
Ar33_121_J_sp_indet_Kanangra    TATTTTCTGTGGGTATAGATGTTGATACTCGAGCGTATTTTACTGCTGCT
Ar34_123_J_sp_indet_Kanangra    TATTTTCTGTGGGTATAGATGTTGATACTCGAGCGTATTTTACTGCTGCT
Ar33_119_J_sp_indet_Kanangra    TATTTTCTGTGGGTATAGATGTTGATACTCGAGCGTATTTTACTGCTGCT
Ar33_120_J_sp_indet_Kanangra    TATTTTCTGTGGGTATAGATGTTGATACTCGAGCGTATTTTACTGCTGCT
Ar34_122_J_sp_indet_Kanangra    TATTTTCTGTTGGTATAGATGTTGATACTCGAGCATATTTTACTGCTGCT
Ar43_107_F_milledgei_Barr_Tops  TATTTTCTGTTGGGATAGATGTTGATACTCGAGCATATTTTACTGCTGCT
Ar43_108_J_milledgei_Barr_Tops  TATTTTCTGTTGGGATAGATGTTGATACTCGAGCATATTTTACTGCTGCT
Ar42_112_J_milledgei_Barr_Tops  TATTTTCTGTTGGGATAGATGTTGATACTCGAGCATATTTTACTGCTGCT
Ar43_109_J_milledgei_Barr_Tops  TATTTTCTGTTGGGATAGATGTTGATACTCGAGCATATTTTACTGCTGCT
Ar42_110_J_milledgei_Barr_Tops  TATTTTCTGTTGGTATAGATGTTGATACTCGAGCATATTTTACTGCTGCT
Ar42_111_J_milledgei_Barr_Tops  TATTTTCTGTTGGTATAGATGTTGATACTCGAGCATATTTTACTGCTGCT
Ar49_95_M_christopheri_Dorrigo  TATTTTCTGTTGGGATGGATGTAGATACTCGAGCGTATTTTACTGCTGCT
Ar49_97_J_christopheri_Dorrigo  TATTTTCTGTTGGGATGGATGTAGATACTCGAGCGTATTTTACTGCTGCT
Ar50_98_J_christopheri_Cascade  TATTTTCTGTTGGGATAGATGTAGATACTCGAGCGTACTTTACTGCTGCT
Ar50_100_J_christopheri_Cascad  TATTTTCTGTTGGGATAGATGTAGATACTCGAGCGTACTTTACTGCTGCT
Ar50_99_J_christopheri_Cascade  TATTTTCTGTTGGGATAGATGTAGATACTCGAGCGTACTTTACTGCTGCT
Ar49_96_J_christopheri_Dorrigo  TATTTTCTGTTGGGATAGATGTAGATACTCGAGCGTACTTTACTGCTGCT
Ar51_101_M_platnickorum_New_Eng TGTTTTCTGTTGGTATAGATGTGGATACTCGGGCTTATTTTACTGCTGCG
Ar51_102_F_platnickorum_New_Eng TGTTTTCTGTTGGTATAGATGTGGATACTCGGGCTTATTTTACTGCTGCG
Ar51_103_J_platnickorum_New_Eng TGTTTTCTGTTGGTATAGATGTGGATACTCGGGCTTATTTTACTGCTGCG
Ar47_104_J_sp_indet_Willi_Will  TATTTTCTGTTGGGATAGATGTAGATACTCGAGCATATTTCACTGCTGCT
Ar47_105_J_sp_indet_Willi_Will  TATTTTCTGTTGGGATAGATGTAGATACTCGAGCATATTTCACTGCTGCT
Ar46_106_M_binfordae_Kerewong   TGTTTTCTGTTGGGATAGATGTTGATACTCGAGCGTATTTTACTGCTGCT
Ar30_126_J_helenae_Macquarie_P  TATTTTCTGTTGGTATAGATGTTGATACTCGGGCTTATTTTACTGCTGCT
Ar30_125_J_helenae_Macquarie_P  TATTTTCTGTTGGTATAGATGTTGATACTCGGGCTTATTTTACTGCTGCT
Ar30_124_J_helenae_Macquarie_P  TATTTTCTGTTGGTATAGATGTTGATACTCGGGCTTATTTTACTGCTGCT
Ar56_54_M_dianneae_Binna_Burra  TATTTTCTGTTGGGATGGATGTAGATACTCGTGCTTATTTTACTGCTGCT
Ar56_56_J_dianneae_Binna_Burra  TATTTTCTGTTGGGATGGATGTAGATACTCGTGCTTATTTTACTGCTGCT
Ar56_55_J_dianneae_Binna_Burra  TATTTTCTGTTGGGATGGATGTAGATACTCGTGCTTATTTTACTGCTGCT
Ar59_60_M_dianneae_Mt_Tamborin  TATTTTCTGTTGGGATGGATGTAGATACTCGTGCTTATTTTACTGCTGCT
Ar59_62_J_dianneae_Mt_Tamborin  TATTTTCTGTTGGGATGGATGTAGATACTCGTGCTTATTTTACTGCTGCT
Ar59_61_J_dianneae_Mt_Tamborin  TATTTTCTGTTGGGATGGATGTAGATACTCGTGCTTATTTTACTGCTGCT
Ar55_90_J_cunninghami_Main_Rng  TATTTTCTGTGGGTATAGATGTAGATACTCGAGCTTATTTTACTGCTGCT
Ar55_91_J_cunninghami_Main_Rng  TATTTTCTGTGGGTATAGATGTAGATACTCGAGCTTATTTTACTGCTGCT
Ar55_89_F_cunninghami_Main_Rng  TATTTTCTGTGGGTATAGATGTAGATACTCGAGCTTATTTTACTGCTGCT
Ar52_93_J_monteithi_Gibralter   TGTTTTCTGTTGGGATAGATGTAGATACTCGTGCTTATTTTACTGCTGCT
Ar52_92_F_monteithi_Gibralter   TGTTTTCTGTTGGGATAGATGTAGATACTCGTGCTTATTTTACTGCTGCT
Ar52_94_J_monteithi_Gibralter   TGTTTTCTGTTGGGATAGATGTAGATACTCGTGCTTATTTTACTGCTGCT
MG_45_J_NEQ                     TATTTTCTGTAGGGATAGATGTAGATACACGTGCTTATTTTACTGCTGCT
WF_9_F_mainae_Albany_Wind_Farm  TATTTTCTGTAGGGATAGATGTGGATACTCGAGCTTATTTTACTGCTGCT
GR_17_J_mainae_Gull_Rock_NP     TATTTTCTGTAGGGATAGATGTGGATACTCGAGCTTATTTTACTGCTGCT
CO_158_F_janineae_Wellington    TATTTTCTGTTGGGATGGATGTTGATACTCGAGCTTATTTTACTGCTGCT
KV_38_J_janineae_Karri_Valley   TATTTTCTGTTGGGATGGATGTTGATACTCGAGCTTATTTTACTGCTGCT
EP_40_J_robinsi_Ellen_Peak      TATTTTCTGTTGGAATAGATGTTGATACTCGGGCTTATTTTACTGCTGCT
EP_41_J_robinsi_Ellen_Peak      TATTTTCTGTTGGAATAGATGTTGATACTCGGGCTTATTTTACTGCTGCT
Ar14_49_F_vichickmani_Acheron   TATTTTCTGTAGGAATAGATGTTGATACGCGTGCATATTTTACTGCTGCT
Ar14_134_J_vichickmani_Acheron  TATTTTCTGTAGGAATAGATGTTGATACGCGTGCATATTTTACTGCTGCT
Eriauchenius_workmani           TATTTTCTGTTGGAATAGATGTAGATACTCGGGCTTATTTTACTGCTGCT
Zearchaea_sp1                   TATTTTCTGTTGGGATAGATGTTGATACTCGTGCTTATTTCACAGCTGCT
Zearchaea_sp2                   TGTTTTCTGTGGGTATAGATGTTGATACTCGTGCGTATTTTACAGCTGCT
Otiothops                       TATTTTCTGTAGGTATGGATGTTGATACTCGGGCGTATTTTACTGCTGCT
Hickmania                       TATTTTCTATTGGTATAGATGTTGATACTCGTGCTTATTTTACTGCTGCT
Tarlina                         TATTTTCGGTGGGAATGGATGTAGATACACGAGCTTATTTTACGGCTGCT

Ar57_46_J_nodosa_Mt_Warning     ACTATAATTATTGCAGTTCCTACTGGAATTAGGGTGTTTAGATGGATGGC
Ar58_53_J_nodosa_Mt_Warning     ACTATAATTATTGCAGTTCCTACTGGAATTAGGGTGTTTAGATGGATGGC
Ar56_58_J_nodosa_Binna_Burra    ACTATAATTATTGCAGTTCCCACTGGAATTAGGGTATTTAGATGGATAGC
LAM_51_J_nodosa_Binna_Burra     ACTATAATTATTGCAGTTCCCACTGGAATTAGGGTATTTAGATGGATAGC
KT_63_F_alani_Kroombit_Tops     ACTATAATTATTGCAGTTCCTACTGGAATTAGGGTGTTTAGATGGATAGC
KT_64_J_alani_Kroombit_Tops     ACTATAATTATTGCAGTTCCTACTGGAATTAGGGTGTTTAGATGGATAGC
KT_65_J_alani_Kroombit_Tops     ACTATAATTATTGCAGTTCCTACTGGAATTAGGGTGTTTAGATGGATAGC
KT_66_M_alani_Kroombit_Tops     ACTATAATTATTGCAGTTCCTACTGGAATTAGGGTGTTTAGATGGATAGC
KT_67_J_alani_Kroombit_Tops     ACTATAATTATTGCAGTTCCTACTGGAATTAGGGTGTTTAGATGGATAGC
BUL_68_M_aleenae_Bulburin_NP    ACTATAATTATTGCTGTTCCTACTGGAATTAAGGTGTTTAGATGAATAGC
BUL_69_J_aleenae_Bulburin_NP    ACTATAATTATTGCTGTTCCTACTGGAATTAAGGTGTTTAGATGAATAGC
BUL_70_J_aleenae_Bulburin_NP    ACTATAATTATTGCTGTTCCTACTGGAATTAAGGTGTTTAGATGAATAGC
Ar67_76_F_judyae_Conondale_NP   ACTATAATTATTGCAGTTCCTACTGGAATTAAGGTATTTAGATGAATGGC
Ar67_78_J_judyae_Conondale_NP   ACTATAATTATTGCAGTTCCTACTGGAATTAAGGTATTTAGATGAATGGC
Ar66_79_J_judyae_Conondale_NP   ACTATAATTATTGCAGTTCCTACTGGAATTAAGGTATTTAGATGAATAGC
Ar68_81_J_judyae_Mapleton_FR    ACTATAATTATTGCAGTTCCTACTGGTATTAAAGTATTTAGATGAATAGC
Ar68_82_J_judyae_Mapleton_FR    ACTATAATTATTGCAGTTCCTACTGGTATTAAAGTATTTAGATGAATAGC
Ar68_80_M_judyae_Mapleton_FR    ACTATAATTATTGCAGTTCCTACTGGTATTAAAGTATTTAGATGAATAGC
Ar73_83_F_raveni_Mt_Glorious    ACTATAATTATTGCAGTTCCTACTGGAATTAAAGTATTTAGATGGATAGC
Ar73_84_J_raveni_Mt_Glorious    ACTATAATTATTGCAGTTCCTACTGGAATTAAAGTATTTAGATGGATAGC
Ar73_85_J_raveni_Mt_Glorious    ACTATAATTATTGCAGTTCCTACTGGAATTAAAGTATTTAGATGGATAGC
Ar69_86_M_raveni_Mt_Mee         ACTATAATTATTGCAGTTCCTACTGGAATTAAAGTATTTAGATGGATAGC
Ar69_87_J_raveni_Mt_Mee         ACTATAATTATTGCAGTTCCTACTGGAATTAAAGTATTTAGATGGATAGC
Ar69_88_J_raveni_Mt_Mee         ACTATAATTATTGCAGTTCCTACTGGAATTAAAGTATTTAGATGGATAGC
Ar70_73_M_harmsi_Bunya_Mtns     ACTATAATTATTGCAGTTCCTACTGGGATTAAGGTGTTTAGATGAATAGC
Ar70_75_J_harmsi_Bunya_Mtns     ACTATAATTATTGCAGTTCCTACTGGGATTAAGGTGTTTAGATGAATAGC
Ar70_74_J_harmsi_Bunya_Mtns     ACTATAATTATTGCAGTTCCTACTGGGATTAAGGTGTTTAGATGAATAGC
Ar71_71_J_harmsi_Bunya_Mtns     ACTATAATTATTGCAGTTCCTACTGGGATTAAGGTGTTTAGATGAATAGC
Ar71_72_J_harmsi_Bunya_Mtns     ACTATAATTATTGCAGTTCCTACTGGGATTAAGGTGTTTAGATGAATAGC
Ar28_47_J_mcguiganae_Monga_NP   ACTATAATTATTGCGGTTCCTACTGGGATTAAGGTGTTTAGATGAATAGC
Ar28_128_J_mcguiganae_Monga_NP  ACTATAATTATTGCGGTTCCTACTGGGATTAAGGTGTTTAGATGAATAGC
Ar27_130_J_sp_indet_Badja_SF    ACTATAATTATTGCAGTACCCACTGGGATTAGGGTGTTTAGATGAATAGC
Ar27_131_J_sp_indet_Badja_SF    ACTATAATTATTGCAGTACCCACTGGGATTAGGGTGTTTAGATGAATAGC
Ar27_129_J_sp_indet_Badja_SF    ACTATAATTATTGCAGTACCCACTGGGATTAGGGTGTTTAGATGAATAGC
Ar41_48_F_mascordi_Coolah       ACTATAATTATTGCTGTGCCTACTGGGATTAAGGTGTTTAGATGGATAGC
Ar41_114_J_mascordi_Coolah      ACTATAATTATTGCTGTGCCTACTGGGATTAAGGTGTTTAGATGGATAGC
Ar41_113_J_mascordi_Coolah      ACTATAATTATTGCTGTGCCTACTGGGATTAAGGTGTTTAGATGGATAGC
Ar40_115_M_mascordi_Coolah      ACTATAATTATTGCTGTGCCTACTGGGATTAAGGTGTTTAGATGGATAGC
Ar32_117_J_smithae_Mt_Wilson    ACTATGATTATTGCTGTTCCTACTGGGATTAAAGTGTTTAGATGAATAGC
Ar32_118_J_smithae_Mt_Wilson    ACTATGATTATTGCTGTTCCTACTGGGATTAAAGTGTTTAGATGAATAGC
Ar32_116_F_smithae_Mt_Wilson    ACTATGATTATTGCTGTTCCTACTGGGATTAAAGTGTTTAGATGAATAGC
Ar33_121_J_sp_indet_Kanangra    ACTATAATTATTGCTGTTCCTACTGGGATTAAGGTGTTTAGATGAATAGC
Ar34_123_J_sp_indet_Kanangra    ACTATAATTATTGCTGTTCCTACTGGGATTAAGGTGTTTAGATGAATAGC
Ar33_119_J_sp_indet_Kanangra    ACTATAATTATTGCTGTTCCTACTGGGATTAAGGTGTTTAGATGAATAGC
Ar33_120_J_sp_indet_Kanangra    ACTATAATTATTGCTGTTCCTACTGGGATTAAGGTGTTTAGATGAATAGC
Ar34_122_J_sp_indet_Kanangra    ACTATAATTATTGCTGTTCCTACTGGAATTAGGGTGTTTAGATGAATAGC
Ar43_107_F_milledgei_Barr_Tops  ACTATAATTATCGCTGTTCCTACTGGAATTAAGGTGTTTAGATGGATAGC
Ar43_108_J_milledgei_Barr_Tops  ACTATAATTATCGCTGTTCCTACTGGAATTAAGGTGTTTAGATGGATAGC
Ar42_112_J_milledgei_Barr_Tops  ACTATAATTATCGCTGTTCCTACTGGAATTAAGGTGTTTAGATGGATAGC
Ar43_109_J_milledgei_Barr_Tops  ACTATAATTATCGCTGTTCCTACTGGAATTAAGGTGTTTAGATGGATAGC
Ar42_110_J_milledgei_Barr_Tops  ACTATAATTATTGCTGTTCCTACTGGAATTAGGGTATTTAGATGGATAGC
Ar42_111_J_milledgei_Barr_Tops  ACTATAATTATTGCTGTTCCTACTGGAATTAGGGTATTTAGATGGATAGC
Ar49_95_M_christopheri_Dorrigo  ACTATAATTATTGCAGTTCCTACTGGAATTAAGGTATTTAGATGAATAGC
Ar49_97_J_christopheri_Dorrigo  ACTATAATTATTGCAGTTCCTACTGGAATTAAGGTATTTAGATGAATAGC
Ar50_98_J_christopheri_Cascade  ACCATAATTATTGCAGTTCCTACCGGGATTAAGGTATTTAGATGGATAGC
Ar50_100_J_christopheri_Cascad  ACCATAATTATTGCAGTTCCTACCGGGATTAAGGTATTTAGATGGATAGC
Ar50_99_J_christopheri_Cascade  ACCATAATTATTGCAGTTCCTACCGGGATTAAGGTATTTAGATGGATAGC
Ar49_96_J_christopheri_Dorrigo  ACCATAATTATTGCAGTTCCTACCGGGATTAAGGTATTTAGATGGATAGC
Ar51_101_M_platnickorum_New_Eng ACTATAATTATTGCTGTACCTACTGGTATTAAAGTATTTAGATGGATAGC
Ar51_102_F_platnickorum_New_Eng ACTATAATTATTGCTGTACCTACTGGTATTAAAGTATTTAGATGGATAGC
Ar51_103_J_platnickorum_New_Eng ACTATAATTATTGCTGTACCTACTGGTATTAAAGTATTTAGATGGATAGC
Ar47_104_J_sp_indet_Willi_Will  ACTATAATTATTGCTGTTCCAACTGGAATTAAGGTATTTAGATGGATAGC
Ar47_105_J_sp_indet_Willi_Will  ACTATAATTATTGCTGTTCCTACTGGAATTAAAGTATTTAGATGGATGGC
Ar46_106_M_binfordae_Kerewong   ACTATAATTATTGCTGTTCCCACTGGAATTAAAGTATTCAGATGAATAGC
Ar30_126_J_helenae_Macquarie_P  ACTATAATTATTGCTGTCCCTACTGGTATTAGGGTATTTAGATGAATAGC
Ar30_125_J_helenae_Macquarie_P  ACTATAATTATTGCTGTTCCTACTGGTATTAGGGTATTTAGATGAATAGC
Ar30_124_J_helenae_Macquarie_P  ACTATAATTATTGCTGTTCCTACTGGTATTAGGGTATTTAGATGAATAGC
Ar56_54_M_dianneae_Binna_Burra  ACAATAATTATTGCTGTTCCCACTGGGATTAAAGTATTTAGATGAATAGC
Ar56_56_J_dianneae_Binna_Burra  ACAATAATTATTGCTGTTCCCACTGGGATTAAAGTATTTAGATGAATAGC
Ar56_55_J_dianneae_Binna_Burra  ACAATAATTATTGCTGTTCCCACTGGGATTAAAGTATTTAGATGAATAGC
Ar59_60_M_dianneae_Mt_Tamborin  ACAATAATTATTGCTGTTCCTACTGGTATTAAGGTGTTTAGATGAATAGC
Ar59_62_J_dianneae_Mt_Tamborin  ACAATAATTATTGCTGTTCCTACTGGTATTAAGGTGTTTAGATGAATAGC
Ar59_61_J_dianneae_Mt_Tamborin  ACAATAATTATTGCTGTTCCTACTGGTATTAAGGTGTTTAGATGAATAGC
Ar55_90_J_cunninghami_Main_Rng  ACAATAATTATTGCAGTACCAACTGGAATTAAGGTATTTAGATGAATAGC
Ar55_91_J_cunninghami_Main_Rng  ACAATAATTATTGCAGTACCAACTGGAATTAAGGTATTTAGATGAATAGC
Ar55_89_F_cunninghami_Main_Rng  ACAATAATTATTGCAGTACCAACTGGAATTAAGGTATTTAGATGAATAGC
Ar52_93_J_monteithi_Gibralter   ACTATAATTATTGCTGTCCCTACGGGGATTAGGGTTTTTAGATGAATGGC
Ar52_92_F_monteithi_Gibralter   ACTATAATTATTGCTGTCCCTACGGGGATTAGGGTTTTTAGATGAATGGC
Ar52_94_J_monteithi_Gibralter   ACTATAATTATTGCTGTCCCTACAGGGATTAGGGTTTTTAGATGAATGGC
MG_45_J_NEQ                     ACAATAATTATTGCTGTGCCAACTGGTATTAAAGTTTTTAGATGAATGGC
WF_9_F_mainae_Albany_Wind_Farm  ACTATAATTATTGCTGTTCCTACAGGAATTAAAGTTTTTAGATGAATAGC
GR_17_J_mainae_Gull_Rock_NP     ACTATAATTATTGCTGTTCCTACAGGAATTAAAGTTTTTAGATGAATAGC
CO_158_F_janineae_Wellington    ACTATAATTATTGCTGTTCCTACAGGAATTAAAGTTTTTAGATGAATAGC
KV_38_J_janineae_Karri_Valley   ACTATAATTATTGCTGTTCCTACAGGAATTAAAGTTTTTAGATGAATAGC
EP_40_J_robinsi_Ellen_Peak      ACTATAATTATTGCTGTTCCTACAGGAATTAAAGTATTTAGATGAATAGC
EP_41_J_robinsi_Ellen_Peak      ACTATAATTATTGCTGTTCCTACAGGAATTAAAGTATTTAGATGAATAGC
Ar14_49_F_vichickmani_Acheron   ACTATAATTATTGCTGTTCCTACTGGGATTAAAGTTTTTAGATGAATGGC
Ar14_134_J_vichickmani_Acheron  ACTATAATTATTGCTGTTCCTACTGGGATTAAAGTTTTTAGATGAATGGC
Eriauchenius_workmani           ACAATAATTATTGCTGTTCCTACTGGAATTAAAATTTTTAGATGAATAGC
Zearchaea_sp1                   ACTATAATTATTGCWGTTCCTACTGGTATTAAGGTTTTTAGATGAATAGC
Zearchaea_sp2                   ACTATAATTATTGCTGTGCCTACTGGTATTAGGGTTTTTAGATGGATAGC
Otiothops                       ACTATAATTATTGCTGTTCCTACAGGGATTAAGGTGTTTAGATGAATAGC
Hickmania                       ACAATGATTATTGCAGTTCCTACTGGTATTAAAATTTTTAGTTGAGTAGC
Tarlina                         ACTATAATTATTGCTGTTCCTACTGGTATTAAGATTTTTAGATGAATAGC

Ar57_46_J_nodosa_Mt_Warning     TACTTTATACGGGTCTTATTTTAAATTGGAGGCTCCTTTATTGTGATGTG
Ar58_53_J_nodosa_Mt_Warning     TACTTTATACGGGTCTTATTTTAAATTGGAGGCTCCTTTATTGTGATGTG
Ar56_58_J_nodosa_Binna_Burra    TACTTTATATGGGTCTTATTTTAAATTGGAAGCTCCATTATTATGATGTG
LAM_51_J_nodosa_Binna_Burra     TACTTTATATGGGTCTTATTTTAAATTGGAAGCTCCATTATTATGATGTG
KT_63_F_alani_Kroombit_Tops     TACTTTATATGGATCATATTTTAAGTTAGAGGCACCGTTATTGTGATGTG
KT_64_J_alani_Kroombit_Tops     TACTTTATATGGATCATATTTTAAGTTAGAGGCACCGTTATTGTGATGTG
KT_65_J_alani_Kroombit_Tops     TACTTTATATGGATCATATTTTAAGTTAGAGGCACCGTTATTGTGATGTG
KT_66_M_alani_Kroombit_Tops     TACTTTATATGGATCATATTTTAAGTTAGAGGCACCGTTATTGTGATGTG
KT_67_J_alani_Kroombit_Tops     TACTTTATATGGATCATATTTTAAATTAGAGGCACCATTATTGTGATGTG
BUL_68_M_aleenae_Bulburin_NP    TACTTTGTATGGATCGTATTTTAAATTGGAGGCTCCATTATTGTGATGTG
BUL_69_J_aleenae_Bulburin_NP    TACTTTGTATGGATCGTATTTTAAATTGGAGGCTCCATTATTGTGATGTG
BUL_70_J_aleenae_Bulburin_NP    TACTTTGTATGGATCGTATTTTAAATTGGAGGCTCCATTATTGTGATGTG
Ar67_76_F_judyae_Conondale_NP   TACTTTATATGGATCGTATTTTAAATTAGAAGCTCCTTTATTGTGGTGTG
Ar67_78_J_judyae_Conondale_NP   TACTTTATACGGATCGTATTTTAAATTAGAAGCTCCTTTATTGTGGTGTG
Ar66_79_J_judyae_Conondale_NP   TACTTTATATGGATCGTATTTTAAATTAGAAGCTCCTTTATTGTGGTGTG
Ar68_81_J_judyae_Mapleton_FR    TACTTTATACGGATCGTATTTCAAATTAGAAGCTCCTTTATTGTGGTGTG
Ar68_82_J_judyae_Mapleton_FR    TACTTTATATGGATCGTATTTCAAATTAGAAGCTCCTTTATTGTGGTGTG
Ar68_80_M_judyae_Mapleton_FR    TACTTTATATGGATCGTATTTCAAATTAGAAGCTCCTTTATTGTGGTGTG
Ar73_83_F_raveni_Mt_Glorious    TACTTTATATGGGTCTTATTTTAAATTAGAGGCACCGTTATTATGGTGTG
Ar73_84_J_raveni_Mt_Glorious    TACTTTATATGGGTCTTATTTTAAATTAGAGGCACCGTTATTATGGTGTG
Ar73_85_J_raveni_Mt_Glorious    TACTTTATATGGGTCTTATTTTAAATTAGAGGCACCGTTATTATGGTGTG
Ar69_86_M_raveni_Mt_Mee         TACTTTATACGGGTCTTATTTTAAATTAGAGGCACCTTTATTATGGTGTG
Ar69_87_J_raveni_Mt_Mee         TACTTTATACGGGTCTTATTTTAAATTAGAGGCACCTTTATTATGGTGTG
Ar69_88_J_raveni_Mt_Mee         TACTTTATACGGGTCTTATTTTAAATTAGAGGCACCTTTATTATGGTGTG
Ar70_73_M_harmsi_Bunya_Mtns     TACTTTATATGGGTCATATTTTAAGTTAGAAGCACCATTATTATGATGTG
Ar70_75_J_harmsi_Bunya_Mtns     TACTTTATATGGGTCATATTTTAAGTTAGAAGCACCATTATTATGATGTG
Ar70_74_J_harmsi_Bunya_Mtns     TACTTTATATGGGTCATATTTTAAGTTAGAAGCACCATTATTATGATGTG
Ar71_71_J_harmsi_Bunya_Mtns     TACTTTATATGGGTCATATTTTAAGTTAGAAGCACCATTATTATGATGTG
Ar71_72_J_harmsi_Bunya_Mtns     TACTTTATATGGGTCATATTTTAAGTTAGAAGCACCATTATTATGATGTG
Ar28_47_J_mcguiganae_Monga_NP   TACGTTATATGGTTCGTATTTTAAATTGGAAGCACCATTATTATGGTGTG
Ar28_128_J_mcguiganae_Monga_NP  TACGTTATATGGTTCGTATTTTAAATTGGAAGCACCATTATTATGGTGTG
Ar27_130_J_sp_indet_Badja_SF    TACTTTATATGGGTCATATTTTAAATTGGAGGCACCGTTGTTATGGTGTG
Ar27_131_J_sp_indet_Badja_SF    TACTTTATATGGGTCATATTTTAAATTGGAGGCACCGTTGTTATGGTGTG
Ar27_129_J_sp_indet_Badja_SF    TACTTTATATGGGTCATATTTTAAATTGGAGGCACCGTTGTTATGGTGTG
Ar41_48_F_mascordi_Coolah       TACATTGTATGGATCATATTTTAAGTTAGAAGCACCATTATTATGGTGCG
Ar41_114_J_mascordi_Coolah      TACATTGTATGGATCATATTTTAAGTTAGAAGCACCATTATTATGGTGCG
Ar41_113_J_mascordi_Coolah      TACATTGTATGGATCATATTTTAAGTTAGAAGCACCATTATTATGGTGCG
Ar40_115_M_mascordi_Coolah      TACATTGTATGGATCATATTTTAAGTTAGAAGCACCATTATTATGGTGCG
Ar32_117_J_smithae_Mt_Wilson    TACTTTATATGGTTCATATTTTAAATTGGAGGCACCATTATTATGGTGCA
Ar32_118_J_smithae_Mt_Wilson    TACTTTATATGGTTCATATTTTAAATTGGAGGCACCATTATTATGGTGCA
Ar32_116_F_smithae_Mt_Wilson    TACTTTATATGGTTCATATTTTAAATTGGAGGCACCATTATTATGGTGCA
Ar33_121_J_sp_indet_Kanangra    TACTTTATATGGTTCGTATTTTAAATTGGAGGCGCCGTTATTATGGTGTA
Ar34_123_J_sp_indet_Kanangra    TACTTTATATGGTTCGTATTTTAAATTGGAGGCGCCGTTATTATGGTGTA
Ar33_119_J_sp_indet_Kanangra    TACTTTATATGGTTCGTATTTTAAATTGGAGGCGCCGTTATTATGGTGTA
Ar33_120_J_sp_indet_Kanangra    TACTTTATATGGTTCATATTTTAAATTGGAGGCGCCGTTATTGTGGTGTA
Ar34_122_J_sp_indet_Kanangra    TACTTTATATGGTTCATATTTTAAATTGGAGGCACCATTATTATGGTGTA
Ar43_107_F_milledgei_Barr_Tops  TACATTGTATGGATCATATTTCAAATTAGAAGCACCATTATTATGGTGTG
Ar43_108_J_milledgei_Barr_Tops  TACATTGTATGGATCATATTTCAAATTAGAAGCACCATTATTATGGTGTG
Ar42_112_J_milledgei_Barr_Tops  TACATTGTATGGATCATATTTCAAATTAGAAGCACCATTATTATGGTGTG
Ar43_109_J_milledgei_Barr_Tops  TACATTGTATGGATCATATTTCAAATTAGAAGCACCATTATTATGGTGTG
Ar42_110_J_milledgei_Barr_Tops  TACTTTGTATGGGTCATATTTTAAATTAGAGGCACCATTATTGTGGTGTG
Ar42_111_J_milledgei_Barr_Tops  TACTTTGTATGGGTCATATTTTAAATTAGAGGCACCATTATTGTGGTGTG
Ar49_95_M_christopheri_Dorrigo  TACTTTATATGGGTCATATTTTAAATTGGAGGCCCCATTATTGTGGTGTG
Ar49_97_J_christopheri_Dorrigo  TACTTTATATGGATCATATTTTAAATTGGAGGCCCCATTATTGTGGTGTG
Ar50_98_J_christopheri_Cascade  TACTTTGTATGGGTCGTATTTTAAATTGGAGGCACCATTATTGTGGTGTG
Ar50_100_J_christopheri_Cascad  TACTTTGTATGGGTCGTATTTTAAATTGGAGGCACCATTATTGTGGTGTG
Ar50_99_J_christopheri_Cascade  TACTTTGTATGGGTCGTATTTTAAATTGGAGGCACCATTATTGTGGTGTG
Ar49_96_J_christopheri_Dorrigo  TACTTTGTATGGGTCGTATTTTAAATTGGAGGCACCATTATTGTGGTGTG
Ar51_101_M_platnickorum_New_Eng TACTTTGTATGGTTCATATTTTAAATTAGAGGCTCCATTATTGTGGTGTA
Ar51_102_F_platnickorum_New_Eng TACTTTGTATGGTTCATATTTTAAATTAGAGGCTCCATTATTGTGGTGTA
Ar51_103_J_platnickorum_New_Eng TACTTTGTATGGTTCATATTTTAAATTAGAGGCTCCATTATTGTGGTGTA
Ar47_104_J_sp_indet_Willi_Will  TACTTTATATGGTTCATATTTTAAATTAGAGGCACCGTTGTTATGATGTA
Ar47_105_J_sp_indet_Willi_Will  TACTCTATATGGTTCATATTTTAAATTAGAGGCACCGTTGTTGTGATGTA
Ar46_106_M_binfordae_Kerewong   TACTTTGTATGGTTCATATTTTAAGTTGGAGGCACCTTTATTATGATGTA
Ar30_126_J_helenae_Macquarie_P  TACATTGTATGGTTCATATTTTAAATTGGAGGCACCATTATTATGGTGTG
Ar30_125_J_helenae_Macquarie_P  TACATTGTATGGTTCATATTTTAAATTGGAGGCACCATTATTATGGTGTG
Ar30_124_J_helenae_Macquarie_P  TACATTGTATGGTTCATATTTTAAATTGGAGGCACCATTATTATGGTGTG
Ar56_54_M_dianneae_Binna_Burra  TACTTTGTATGGTTCTTATTTTAAATTGGAGGCACCCTTATTATGGTGTG
Ar56_56_J_dianneae_Binna_Burra  TACTTTGTATGGTTCTTATTTTAAATTGGAGGCACCCTTATTATGGTGTG
Ar56_55_J_dianneae_Binna_Burra  TACTTTGTATGGTTCTTATTTTAAATTGGAGGCACCCTTATTATGGTGTG
Ar59_60_M_dianneae_Mt_Tamborin  TACTTTGTATGGTTCTTATTTTAAATTGGAGGCGCCTTTATTATGGTGTG
Ar59_62_J_dianneae_Mt_Tamborin  TACTTTGTATGGTTCTTATTTTAAATTGGAGGCGCCTTTATTATGGTGTG
Ar59_61_J_dianneae_Mt_Tamborin  TACTTTGTATGGTTCTTATTTTAAATTGGAGGCGCCTTTATTATGGTGTG
Ar55_90_J_cunninghami_Main_Rng  TACTTTATATGGATCTTATTTTAAGTTGGAAGCACCTTTATTGTGGTGTG
Ar55_91_J_cunninghami_Main_Rng  TACTTTATATGGATCTTATTTTAAGTTGGAAGCACCTTTATTGTGGTGTG
Ar55_89_F_cunninghami_Main_Rng  TACTTTATATGGATCTTATTTTAAGTTGGAAGCACCTTTATTGTGGTGTG
Ar52_93_J_monteithi_Gibralter   TACTTTATATGGTTCTTATTTTAAATTGGAGGCTCCTTTATTGTGGTGTG
Ar52_92_F_monteithi_Gibralter   TACTTTATATGGTTCTTATTTTAAATTGGAGGCTCCTTTATTGTGGTGTG
Ar52_94_J_monteithi_Gibralter   TACTTTATATGGTTCTTATTTTAAATTGGAGGCTCCTTTATTGTGGTGTG
MG_45_J_NEQ                     TACATTGTATGGATCTTATTTTAAATTAATAGCTCCAATATTATGATGTA
WF_9_F_mainae_Albany_Wind_Farm  TACTTTATATGGATCTTTTTTTAAATTGGAGGCTCCATTATTGTGATGTA
GR_17_J_mainae_Gull_Rock_NP     TACTTTATATGGATCTTTTTTTAAATTGGAGGCTCCATTATTGTGATGTA
CO_158_F_janineae_Wellington    TACTTTATATGGATCTTTTTTTAAATTAGAGGCTCCATTGTTATGATGTA
KV_38_J_janineae_Karri_Valley   TACTTTATATGGATCTTTTTTTAAATTAGAGGCTCCATTGTTATGATGTA
EP_40_J_robinsi_Ellen_Peak      TACTTTGTATGGATCTTTTTTTAAGTTAGAAGCTCCTTTATTGTGGTGTG
EP_41_J_robinsi_Ellen_Peak      TACTTTGTATGGATCTTTTTTTAGGTTAGAAGCTCCTTTATTGTGGTGTG
Ar14_49_F_vichickmani_Acheron   TACTTTATATGGGTCTTTTTTTAAATTAGAGGCTCCTTTACTTTGGTGTG
Ar14_134_J_vichickmani_Acheron  TACTTTATATGGGTCTTTTTTTAAATTAGAGGCTCCTTTACTTTGGTGTG
Eriauchenius_workmani           TACATTGCAAGGTTCTTATTTTAAATTAGATGCACCTTTAATATGGTGTA
Zearchaea_sp1                   TACTTTATATGGGGTTTATTTTAAATTGGATRCTTCTTTATTATGATGTA
Zearchaea_sp2                   AACTCTTTATGGTGTTTATTTTAAAATAGATTCTTCTTTATTATGGTGTA
Otiothops                       TACGTTTTATGGTACATATTTTAAAATAGAAGCACCTTTATTGTGGTGTA
Hickmania                       TACTTTACATGGTTCTTATTTTAAATTGAATTCTATATTATTATGAAGAG
Tarlina                         GACTTTACATGGATCTTATTTTAAAATAGAAGTTTCTTTGATATGAAGAA

Ar57_46_J_nodosa_Mt_Warning     TGGGATTTGTGTTTTTATTTACTTTAGGTGGGGTTACAGGAGTAGTTTTA
Ar58_53_J_nodosa_Mt_Warning     TGGGATTTGTGTTTTTATTTACTTTAGGTGGGGTTACAGGAGTAGTTTTA
Ar56_58_J_nodosa_Binna_Burra    TGGGATTTGTGTTTTTATTTACTTTAGGCGGGGTTACAGGAGTAGTTTTA
LAM_51_J_nodosa_Binna_Burra     TGGGATTTGTGTTTTTATTTACTTTAGGTGGGGTTACAGGAGTAGTTTTA
KT_63_F_alani_Kroombit_Tops     TTGGATTTGTGTTTTTATTTACTTTAGGGGGGGTAACAGGTGTGGTTTTA
KT_64_J_alani_Kroombit_Tops     TTGGATTTGTGTTTTTATTTACTTTAGGGGGGGTAACAGGTGTGGTTTTA
KT_65_J_alani_Kroombit_Tops     TTGGATTTGTGTTTTTATTTACTTTAGGGGGGGTAACAGGTGTGGTTTTA
KT_66_M_alani_Kroombit_Tops     TTGGATTTGTGTTTTTATTTACTTTAGGGGGGGTAACAGGTGTGGTTTTA
KT_67_J_alani_Kroombit_Tops     TTGGATTTGTGTTTTTATTTACTTTAGGGGGGGTAACAGGTGTGGTTTTA
BUL_68_M_aleenae_Bulburin_NP    TAGGATTTGTATTTTTGTTTACTTTAGGTGGGGTAACTGGAGTGGTTTTA
BUL_69_J_aleenae_Bulburin_NP    TAGGATTTGTATTTTTGTTTACTTTAGGTGGGGTAACTGGAGTGGTTTTA
BUL_70_J_aleenae_Bulburin_NP    TAGGATTTGTATTTTTGTTTACTTTAGGTGGGGTAACTGGAGTGGTTTTA
Ar67_76_F_judyae_Conondale_NP   TTGGGTTTGTTTTTCTGTTTACTTTAGGAGGAGTTACTGGAGTAGTTTTA
Ar67_78_J_judyae_Conondale_NP   TTGGGTTTGTTTTTCTGTTTACTTTAGGAGGAGTTACTGGAGTAGTTTTA
Ar66_79_J_judyae_Conondale_NP   TTGGGTTTGTTTTTTTGTTTACTTTAGGAGGAGTTACTGGAGTAGTTTTA
Ar68_81_J_judyae_Mapleton_FR    TTGGGTTTGTTTTTTTGTTTACTTTAGGTGGGGTGACAGGAGTAGTTTTA
Ar68_82_J_judyae_Mapleton_FR    TTGGGTTTGTTTTTTTGTTTACTTTAGGTGGGGTGACAGGAGTAGTTTTA
Ar68_80_M_judyae_Mapleton_FR    TTGGGTTTGTTTTTTTGTTTACTTTAGGTGGGGTGACAGGAGTAGTTTTA
Ar73_83_F_raveni_Mt_Glorious    TTGGATTTGTGTTTTTATTTACTTTAGGKGGGGTAACAGGGGTAGTTTTA
Ar73_84_J_raveni_Mt_Glorious    TTGGATTTGTGTTTTTATTTACTTTAGGKGGGGTAACAGGGGTAGTTTTA
Ar73_85_J_raveni_Mt_Glorious    TTGGATTTGTGTTTTTATTTACTTTAGGKGGGGTAACAGGGGTAGTTTTA
Ar69_86_M_raveni_Mt_Mee         TTGGATTTGTGTTTTTATTTACTTTAGGCGGGGTAACAGGGGTAGTTTTA
Ar69_87_J_raveni_Mt_Mee         TTGGATTTGTGTTTTTATTTACTTTAGGCGGGGTAACAGGGGTAGTTTTA
Ar69_88_J_raveni_Mt_Mee         TTGGATTTGTGTTTTTATTTACTTTAGGTGGGGTAACAGGGGTAGTTTTA
Ar70_73_M_harmsi_Bunya_Mtns     TGGGGTTTGTATTTTTATTTACTTTAGGGGGTGTAACAGGTGTGGTTTTG
Ar70_75_J_harmsi_Bunya_Mtns     TGGGGTTTGTATTTTTATTTACTTTAGGGGGTGTAACAGGTGTGGTTTTG
Ar70_74_J_harmsi_Bunya_Mtns     TGGGGTTTGTATTTTTATTTACTTTAGGGGGTGTAACAGGTGTGGTTTTG
Ar71_71_J_harmsi_Bunya_Mtns     TGGGGTTTGTATTTTTATTTACTTTAGGGGGTGTAACAGGTGTGGTTTTG
Ar71_72_J_harmsi_Bunya_Mtns     TGGGGTTTGTATTTTTATTTACTTTAGGGGGTGTAACAGGTGTGGTTTTG
Ar28_47_J_mcguiganae_Monga_NP   TTGGGTTTGTATTTTTATTTACTTTAGGTGGGGTGACAGGAGTGGTTTTA
Ar28_128_J_mcguiganae_Monga_NP  TTGGGTTTGTATTTTTATTTACTTTAGGTGGGGTGACAGGAGTGGTTTTA
Ar27_130_J_sp_indet_Badja_SF    TTGGGTTTGTGTTTTTATTTACTTTAGGGGGAGTAACTGGAGTAGTTTTA
Ar27_131_J_sp_indet_Badja_SF    TTGGGTTTGTGTTTTTATTTACTTTAGGGGGAGTAACTGGAGTAGTTTTA
Ar27_129_J_sp_indet_Badja_SF    TTGGGTTTGTGTTTTTATTTACTTTAGGGGGAGTAACTGGAGTAGTTTTA
Ar41_48_F_mascordi_Coolah       TTGGATTTGTTTTTTTATTTACTTTAGGGGGGGTAACAGGAGTAGTTTTA
Ar41_114_J_mascordi_Coolah      TTGGATTTGTTTTTTTATTTACTTTAGGGGGGGTAACAGGAGTAGTTTTA
Ar41_113_J_mascordi_Coolah      TTGGATTTGTTTTTTTATTTACTTTAGGAGGGGTAACAGGAGTAGTTTTA
Ar40_115_M_mascordi_Coolah      TTGGATTTGTTTTTTTATTTACTTTAGGAGGGGTAACAGGAGTAGTTTTA
Ar32_117_J_smithae_Mt_Wilson    TTGGGTTTGTTTTTTTGTTTACTTTGGGAGGGGTAACAGGTGTAGTTTTA
Ar32_118_J_smithae_Mt_Wilson    TTGGGTTTGTTTTTTTGTTTACTTTGGGAGGGGTAACAGGTGTAGTTTTA
Ar32_116_F_smithae_Mt_Wilson    TTGGGTTTGTTTTTTTGTTTACTTTGGGAGGGGTAACAGGTGTAGTTTTA
Ar33_121_J_sp_indet_Kanangra    TTGGATTTGTCTTTTTATTTACTTTAGGTGGGGTGACTGGGGTAGTTTTA
Ar34_123_J_sp_indet_Kanangra    TTGGATTTGTCTTTTTATTTACTTTAGGTGGGGTGACTGGGGTAGTTTTA
Ar33_119_J_sp_indet_Kanangra    TTGGATTTGTCTTTTTATTTACTTTAGGTGGGGTGACTGGGGTAGTTTTA
Ar33_120_J_sp_indet_Kanangra    TTGGGTTTGTTTTTTTGTTTACTTTAGGTGGGGTAACTGGGGTAGTCTTA
Ar34_122_J_sp_indet_Kanangra    TTGGGTTTGTTTTTTTATTTACTTTAGGTGGGGTAACTGGGGTAGTTTTA
Ar43_107_F_milledgei_Barr_Tops  TAGGATTTGTATTTTTATTTACTTTAGGGGGTGTAACAGGAGTGGTTTTA
Ar43_108_J_milledgei_Barr_Tops  TAGGATTTGTATTTTTATTTACTTTAGGGGGTGTAACAGGAGTGGTTTTA
Ar42_112_J_milledgei_Barr_Tops  TAGGATTTGTATTTTTATTTACTTTAGGGGGTGTAACAGGAGTGGTTTTA
Ar43_109_J_milledgei_Barr_Tops  TAGGATTTGTATTTTTATTTACTTTAGGGGGTGTAACAGGAGTGGTTTTA
Ar42_110_J_milledgei_Barr_Tops  TGGGGTTTGTATTTTTATTTACTTTAGGTGGAGTAACGGGAGTAGTTTTG
Ar42_111_J_milledgei_Barr_Tops  TGGGGTTTGTATTTTTATTTACTTTAGGTGGAGTAACAGGAGTAGTTTTG
Ar49_95_M_christopheri_Dorrigo  TTGGATTTGTGTTTTTGTTTACTTTGGGTGGAGTTACAGGGGTAGTTTTA
Ar49_97_J_christopheri_Dorrigo  TTGGATTTGTGTTTTTGTTTACTTTGGGTGGAGTCACAGGGGTAGTTTTA
Ar50_98_J_christopheri_Cascade  TTGGGTTTGTGTTTTTGTTCACTTTGGGTGGGGTAACAGGAGTAGTTTTA
Ar50_100_J_christopheri_Cascad  TTGGGTTTGTGTTTTTGTTCACTTTGGGTGGGGTAACAGGAGTAGTTTTA
Ar50_99_J_christopheri_Cascade  TTGGGTTTGTGTTTTTGTTCACTTTGGGTGGGGTAACAGGAGTAGTTTTA
Ar49_96_J_christopheri_Dorrigo  TTGGGTTTGTGTTTTTGTTCACTTTGGGTGGGGTAACAGGAGTAGTTTTA
Ar51_101_M_platnickorum_New_Eng TTGGGTTTGTGTTTTTATTTACATTAGGAGGTGTTACAGGAGTGGTTTTA
Ar51_102_F_platnickorum_New_Eng TTGGGTTTGTGTTTTTATTTACATTAGGAGGTGTTACAGGAGTGGTTTTA
Ar51_103_J_platnickorum_New_Eng TTGGGTTTGTGTTTTTATTTACATTAGGAGGTGTTACAGGAGTGGTTTTA
Ar47_104_J_sp_indet_Willi_Will  TTGGGTTTGTGTTTTTATTTACTTTGGGGGGAGTAACAGGAGTGGTTTTG
Ar47_105_J_sp_indet_Willi_Will  TTGGGTTTGTGTTTTTATTTACTTTAGGGGGAGTAACAGGAGTGGTTTTG
Ar46_106_M_binfordae_Kerewong   TTGGGTTTGTATTTTTATTTACTTTAGGTGGGGTAACTGGGGTAGTTTTG
Ar30_126_J_helenae_Macquarie_P  TTGGTTTTGTATTTTTATTTACTTTAGGTGGAGTTACTGGGGTAGTTTTA
Ar30_125_J_helenae_Macquarie_P  TTGGTTTTGTATTTTTATTTACTTTAGGTGGAGTTACTGGGGTAGTTTTA
Ar30_124_J_helenae_Macquarie_P  TTGGTTTTGTATTTTTATTTACTTTAGGTGGAGTTACTGGGGTAGTTTTA
Ar56_54_M_dianneae_Binna_Burra  TTGGATTTGTTTTTTTATTTACTTTAGGTGGGGTGACTGGAGTGGTTTTA
Ar56_56_J_dianneae_Binna_Burra  TTGGATTTGTTTTTTTATTTACTTTAGGTGGGGTGACTGGAGTGGTTTTA
Ar56_55_J_dianneae_Binna_Burra  TTGGATTTGTTTTTTTATTTACTTTAGGTGGGGTGACTGGAGTGGTTTTA
Ar59_60_M_dianneae_Mt_Tamborin  TTGGATTTGTTTTTTTATTTACTTTAGGTGGGGTGACTGGGGTAGTTTTA
Ar59_62_J_dianneae_Mt_Tamborin  TTGGATTTGTTTTTTTATTTACTTTAGGTGGGGTGACTGGGGTAGTTTTA
Ar59_61_J_dianneae_Mt_Tamborin  TTGGATTTGTTTTTTTATTTACTTTAGGTGGGGTGACTGGGGTAGTTTTA
Ar55_90_J_cunninghami_Main_Rng  TGGGGTTTGTGTTTTTATTTACTTTAGGAGGAGTCACTGGTGTGGTTTTA
Ar55_91_J_cunninghami_Main_Rng  TGGGGTTTGTGTTTTTATTTACTTTAGGAGGAGTCACTGGTGTGGTTTTA
Ar55_89_F_cunninghami_Main_Rng  TGGGGTTTGTGTTTTTATTTACTTTAGGAGGAGTCACTGGTGTGGTTTTA
Ar52_93_J_monteithi_Gibralter   TGGGATTTGTATTTTTATTTACTTTAGGGGGGGTAACTGGGGTGGTATTA
Ar52_92_F_monteithi_Gibralter   TGGGATTTGTATTTTTATTTACTTTAGGGGGGGTAACTGGGGTGGTATTA
Ar52_94_J_monteithi_Gibralter   TGGGATTTGTATTTTTATTTACTTTAGGGGGGGTAACTGGGGTGGTATTA
MG_45_J_NEQ                     TTGGTTTTGTATTTTTATTTACTTTAGGGGGAGTTACTGGAGTAGTTTTG
WF_9_F_mainae_Albany_Wind_Farm  TTGGTTTTGTTTTTTTATTTACTTTAGGTGGTGTGACTGGAGTTGTATTA
GR_17_J_mainae_Gull_Rock_NP     TTGGTTTTGTTTTTTTATTTACTTTAGGTGGTGTGACTGGAGTTGTATTA
CO_158_F_janineae_Wellington    TTGGTTTTGTTTTTTTATTTACTTTAGGTGGAGTAACTGGGGTTGTTTTA
KV_38_J_janineae_Karri_Valley   TTGGTTTTGTTTTTTTATTTACTTTAGGTGGAGTAACTGGGGTTGTTTTA
EP_40_J_robinsi_Ellen_Peak      TTGGATTTGTATTCTTATTTACTTTAGGAGGAGTAACTGGAGTTGTATTA
EP_41_J_robinsi_Ellen_Peak      TTGGATTTGTATTCTTATTTACTTTAGGAGGAGTAACTGGAGTTGTATTA
Ar14_49_F_vichickmani_Acheron   TTGGGTTTGTGTTTTTATTTACTTTAGGGGGGGTAACTGGGGTTGTTTTA
Ar14_134_J_vichickmani_Acheron  TTGGGTTTGTGTTTTTATTTACTTTAGGGGGGGTAACTGGGGTTGTTTTA
Eriauchenius_workmani           TTGGTTTTGTATTTTTATTTACTTTAGGTGGAGTAACAGGTGTAGTGTTA
Zearchaea_sp1                   TTGGATTTGTATTTTTATTYACTTTAGGGGGAGTTACTGGAGTAGTTTTA
Zearchaea_sp2                   TTGGATTTGTATTTTTATTTACTTTAGGAGGGGTTACAGGTGTAGTTTTA
Otiothops                       TTGGATTTGTATATTTGTTTACATTAGGAGGAGTGACTGGAGTAGTATTG
Hickmania                       TTGGATTTATTTTTTTGTTTACCTTAGGTGGTGTTACTGGTGTAGTTTTA
Tarlina                         TTGGGTTTGTTTTTTTATTTACTTTAGGAGGTGTAACTGGAGTAGTCCTA

Ar57_46_J_nodosa_Mt_Warning     GCTAATTCTTCTTTAGATATTGTTTTACATGATACTTACTATGTGGTTGC
Ar58_53_J_nodosa_Mt_Warning     GCTAATTCTTCTTTAGATATTGTTTTACATGATACTTACTATGTGGTTGC
Ar56_58_J_nodosa_Binna_Burra    GCTAATTCTTCTTTAGATATTGTTTTACATGATACTTACTATGTGGTTGC
LAM_51_J_nodosa_Binna_Burra     GCTAATTCTTCTTTAGATATTGTTTTACATGATACTTACTATGTGGTTGC
KT_63_F_alani_Kroombit_Tops     GCTAATTCTTCTTTAGACATCGTTTTACATGATACTTATTATGTGGTTGC
KT_64_J_alani_Kroombit_Tops     GCTAATTCTTCTTTAGACATCGTTTTACATGATACTTATTATGTGGTTGC
KT_65_J_alani_Kroombit_Tops     GCTAATTCTTCTTTAGACATCGTTTTACATGATACTTATTATGTGGTTGC
KT_66_M_alani_Kroombit_Tops     GCTAATTCTTCTTTAGACATTGTTTTACATGATACTTATTATGTGGTTGC
KT_67_J_alani_Kroombit_Tops     GCTAATTCTTCTTTAGACATCGTTTTACATGATACTTATTATGTGGTTGC
BUL_68_M_aleenae_Bulburin_NP    GCTAATTCTTCTTTAGATATTGTTTTGCATGATACTTATTATGTAGTTGC
BUL_69_J_aleenae_Bulburin_NP    GCTAATTCTTCTTTAGATATTGTTTTGCATGATACTTATTATGTAGTTGC
BUL_70_J_aleenae_Bulburin_NP    GCTAATTCTTCTTTAGATATTGTTTTGCATGATACTTATTATGTAGTTGC
Ar67_76_F_judyae_Conondale_NP   GCTAATTCTTCTTTAGATATTGTTTTACATGATACTTATTATGTGGTTGC
Ar67_78_J_judyae_Conondale_NP   GCTAATTCTTCTTTAGATATTGTTTTACATGATACTTATTATGTGGTTGC
Ar66_79_J_judyae_Conondale_NP   GCTAATTCTTCTTTAGATATTGTTTTACATGATACTTATTATGTGGTTGC
Ar68_81_J_judyae_Mapleton_FR    GCTAATTCTTCTTTAGATATTGTTTTACATGATACTTATTATGTAGTTGC
Ar68_82_J_judyae_Mapleton_FR    GCTAATTCTTCTTTAGATATTGTTTTACATGACACTTATTATGTAGTTGC
Ar68_80_M_judyae_Mapleton_FR    GCTAATTCTTCTTTAGATATTGTTTTACATGATACTTATTATGTAGTTGC
Ar73_83_F_raveni_Mt_Glorious    GCTAATTCTTCTTTAGATATTGTTTTACATGATACTTATTATGTTGTTGC
Ar73_84_J_raveni_Mt_Glorious    GCTAATTCTTCTTTAGATATTGTTTTACATGATACTTATTATGTTGTTGC
Ar73_85_J_raveni_Mt_Glorious    GCTAATTCTTCTTTAGATATTGTTTTACATGATACTTATTATGTTGTTGC
Ar69_86_M_raveni_Mt_Mee         GCTAATTCTTCTTTAGATATTGTTTTACATGATACTTATTATGTTGTTGC
Ar69_87_J_raveni_Mt_Mee         GCTAATTCTTCTTTAGATATTGTTTTACATGATACTTATTATGTTGTTGC
Ar69_88_J_raveni_Mt_Mee         GCTAATTCTTCTTTAGATATTGTTTTACATGATACTTATTATGTTGTTGC
Ar70_73_M_harmsi_Bunya_Mtns     GCAAATTCTTCTTTAGATATTGTTTTACATGATACTTATTATGTTGTTGC
Ar70_75_J_harmsi_Bunya_Mtns     GCAAATTCTTCTTTAGATATTGTTTTACATGATACTTATTATGTTGTTGC
Ar70_74_J_harmsi_Bunya_Mtns     GCGAATTCTTCTTTAGATATTGTTTTACATGATACTTATTATGTTGTTGC
Ar71_71_J_harmsi_Bunya_Mtns     GCAAATTCTTCTTTAGATATTGTTTTACATGATACTTATTATGTTGTTGC
Ar71_72_J_harmsi_Bunya_Mtns     GCAAATTCTTCTTTAGATATTGTTTTACATGATACTTATTATGTTGTTGC
Ar28_47_J_mcguiganae_Monga_NP   GCTAATTCTTCTTTAGATATTGTTTTACATGATACATATTATGTGGTAGC
Ar28_128_J_mcguiganae_Monga_NP  GCTAATTCTTCTTTAGATATTGTTTTACATGATACATATTATGTGGTAGC
Ar27_130_J_sp_indet_Badja_SF    GCTAATTCTTCTTTAGATATTGTTTTACATGATACGTATTATGTGGTTGC
Ar27_131_J_sp_indet_Badja_SF    GCTAATTCTTCTTTAGATATTGTTTTACATGATACGTATTATGTGGTTGC
Ar27_129_J_sp_indet_Badja_SF    GCTAATTCTTCTTTAGATATTGTTTTACATGATACGTATTATGTGGTTGC
Ar41_48_F_mascordi_Coolah       GCTAATTCTTCTTTAGATATTGTGTTACATGATACATATTATGTGGTTGC
Ar41_114_J_mascordi_Coolah      GCTAATTCTTCTTTAGATATTGTGTTACATGATACATATTATGTGGTTGC
Ar41_113_J_mascordi_Coolah      GCTAATTCTTCTTTAGATATTGTGTTACATGATACATATTATGTGGTTGC
Ar40_115_M_mascordi_Coolah      GCTAATTCTTCTTTAGATATTGTGTTACATGATACATATTATGTGGTTGC
Ar32_117_J_smithae_Mt_Wilson    GCTAATTCTTCTTTAGATATTGTTTTGCATGATACATATTATGTAGTTGC
Ar32_118_J_smithae_Mt_Wilson    GCTAATTCTTCTTTAGATATTGTTTTGCATGATACATATTATGTAGTTGC
Ar32_116_F_smithae_Mt_Wilson    GCTAATTCTTCTTTAGATATTGTTTTGCATGATACATATTATGTAGTTGC
Ar33_121_J_sp_indet_Kanangra    GCTAATTCTTCTTTAGATATTGTTTTACATGATACTTATTATGTGGTTGC
Ar34_123_J_sp_indet_Kanangra    GCTAATTCTTCTTTAGATATTGTTTTACATGATACTTATTATGTGGTTGC
Ar33_119_J_sp_indet_Kanangra    TCTAATTCTTCTTTAGATATTGTTTTACATGATACTTATTATGTGGTTGC
Ar33_120_J_sp_indet_Kanangra    GCTAATTCCTCTTTAGATATTGTTTTACATGATACTTATTATGTGGTTGC
Ar34_122_J_sp_indet_Kanangra    GCTAATTCTTCTTTAGATATTGTTTTACATGATACTTATTATGTAGTTGC
Ar43_107_F_milledgei_Barr_Tops  GCTAATTCTTCTTTGGATATTGTTTTACATGATACATATTATGTGGTTGC
Ar43_108_J_milledgei_Barr_Tops  GCTAATTCTTCTTTGGATATTGTTTTACATGATACATATTATGTGGTTGC
Ar42_112_J_milledgei_Barr_Tops  GCTAATTCTTCTTTGGATATTGTTTTACATGATACATATTATGTGGTTGC
Ar43_109_J_milledgei_Barr_Tops  GCTAATTCTTCTTTGGATATTGTTTTACATGATACATATTATGTGGTTGC
Ar42_110_J_milledgei_Barr_Tops  GCTAATTCTTCTTTAGATATTGTTTTACATGATACATATTATGTAGTTGC
Ar42_111_J_milledgei_Barr_Tops  GCTAATTCTTCTTTAGATATTGTTTTACATGATACGTATTATGTAGTTGC
Ar49_95_M_christopheri_Dorrigo  GCTAATTCTTCTTTGGATATTGTCTTACATGATACTTATTATGTAGTTGC
Ar49_97_J_christopheri_Dorrigo  GCTAATTCTTCTTTGGATATTGTCTTACATGATACTTATTATGTAGTTGC
Ar50_98_J_christopheri_Cascade  GCTAATTCTTCTTTAGATATTGTTTTACATGATACTTATTATGTAGTTGC
Ar50_100_J_christopheri_Cascad  GCTAATTCTTCTTTAGATATTGTTTTACATGATACTTATTATGTAGTTGC
Ar50_99_J_christopheri_Cascade  GCTAATTCTTCTTTAGATATTGTTTTACATGATACTTATTATGTAGTTGC
Ar49_96_J_christopheri_Dorrigo  GCTAATTCTTCTTTAGATATTGTTTTACATGATACTTATTATGTAGTTGC
Ar51_101_M_platnickorum_New_Eng GCTAATTCTTCTTTAGATATTGTATTACATGATACATATTATGTAGTTGC
Ar51_102_F_platnickorum_New_Eng GCTAATTCTTCTTTAGATATTGTATTACATGATACATATTATGTAGTTGC
Ar51_103_J_platnickorum_New_Eng GCTAATTCTTCTTTAGATATTGTATTACATGATACATATTATGTAGTTGC
Ar47_104_J_sp_indet_Willi_Will  GCTAATTCTTCTTTAGATATTGTTTTACATGATACATATTATGTAGTAGC
Ar47_105_J_sp_indet_Willi_Will  GCTAATTCTTCTTTAGATATTGTTTTACATGATACATATTATGTAGTAGC
Ar46_106_M_binfordae_Kerewong   GCTAATTCTTCTTTGGATATTGTTTTACATGATACATATTATGTGGTAGC
Ar30_126_J_helenae_Macquarie_P  GCTAATTCTTCTTTAGATATTGTGTTACATGATACGTATTATGTGGTTGC
Ar30_125_J_helenae_Macquarie_P  GCTAATTCTTCTTTAGATATTGTGTTACATGATACGTATTATGTGGTTGC
Ar30_124_J_helenae_Macquarie_P  GCTAATTCTTCTTTAGATATTGTGTTACATGATACGTATTATGTGGTTGC
Ar56_54_M_dianneae_Binna_Burra  GCTAATTCTTCTTTAGATATTGTTTTACATGATACTTATTATGTGGTTGC
Ar56_56_J_dianneae_Binna_Burra  GCTAATTCTTCTTTAGATATTGTTTTACATGATACTTATTATGTGGTTGC
Ar56_55_J_dianneae_Binna_Burra  GCTAATTCTTCTTTAGATATTGTTTTACATGATACTTATTATGTGGTTGC
Ar59_60_M_dianneae_Mt_Tamborin  GCTAATTCTTCTTTAGATATTGTTTTACATGACACCTATTATGTGGTTGC
Ar59_62_J_dianneae_Mt_Tamborin  GCTAATTCTTCTTTAGATATTGTTTTACATGACACCTATTATGTGGTTGC
Ar59_61_J_dianneae_Mt_Tamborin  GCTAATTCTTCTTTAGATATTGTTTTACATGACACCTATTATGTGGTTGC
Ar55_90_J_cunninghami_Main_Rng  GCTAATTCTTCTTTAGACATTGTTTTACATGATACTTATTATGTAGTTGC
Ar55_91_J_cunninghami_Main_Rng  GCTAATTCTTCTTTAGACATTGTTTTACATGATACTTATTATGTAGTTGC
Ar55_89_F_cunninghami_Main_Rng  GCTAATTCTTCTTTAGACATTGTTTTACATGATACTTATTATGTAGTTGC
Ar52_93_J_monteithi_Gibralter   GCTAATTCCTCTTTAGACATTGTTTTACATGATACTTATTATGTGGTTGC
Ar52_92_F_monteithi_Gibralter   GCTAATTCCTCTTTAGACATTGTTTTACATGATACTTATTATGTGGTTGC
Ar52_94_J_monteithi_Gibralter   GCTAATTCCTCTTTAGACATTGTTTTACATGATACTTATTATGTGGTTGC
MG_45_J_NEQ                     GCTAATTCTTCTTTGGATATTGTCTTGCACGATACTTATTATGTAGTTGC
WF_9_F_mainae_Albany_Wind_Farm  GCTAATTCGTCTTTAGATATTATTCTTCATGATACTTATTATGTAGTTGC
GR_17_J_mainae_Gull_Rock_NP     GCTAATTCGTCTTTAGATATTATTCTTCATGATACTTATTATGTAGTTGC
CO_158_F_janineae_Wellington    GCTAATTCTTCTTTAGATATTATTCTTCATGATACTTACTATGTGGTTGC
KV_38_J_janineae_Karri_Valley   GCTAATTCTTCTTTAGATATTATTCTTCATGATACTTACTATGTGGTTGC
EP_40_J_robinsi_Ellen_Peak      GCTAATTCATCTTTAGATATTATTCTTCATGATACTTATTATGTGGTTGC
EP_41_J_robinsi_Ellen_Peak      GCTAATTCATCTTTAGATATTATTCTTCATGATACTTATTATGTGGTTGC
Ar14_49_F_vichickmani_Acheron   GCTAATTCATCTTTGGACATTGTTCTTCATGATACTTATTATGTAGTTGC
Ar14_134_J_vichickmani_Acheron  GCTAATTCATCTTTGGACATTGTTCTTCATGATACTTATTATGTAGTTGC
Eriauchenius_workmani           GCTAATTCTTCTTTAGATATTATTCTTCATGATACTTATTATGTGGTAGC
Zearchaea_sp1                   GCTAATTCTTCTTTAGATATTGTTTTRCATGATACTTATTATGTAGTGGC
Zearchaea_sp2                   GCTAATTCTTCTTTAGATATTGTTTTACACGACACGTATTATGTGGTAGC
Otiothops                       GCTAATTCATCATTAGATATTGTGTTACATGACACTTATTATGTAGTGGC
Hickmania                       GCTAATTCTTCTTTGGATATTGTATTGCATGATACTTATTATGTTGTAGC
Tarlina                         GCTAATTCTTCTTTAGATATTGTATTACATGATACTTATTATGTAGTAGC

Ar57_46_J_nodosa_Mt_Warning     TCATTTCCATTATGTGTTAAGAATAGGAGCTGTGTTTGCTATTTTGGCTG
Ar58_53_J_nodosa_Mt_Warning     TCATTTCCATTATGTGTTAAGAATAGGAGCTGTGTTTGCTATTTTGGCTG
Ar56_58_J_nodosa_Binna_Burra    TCATTTTCATTATGTGTTAAGTATAGGAGCTGTATTTGCTATTTTGGCTG
LAM_51_J_nodosa_Binna_Burra     TCATTTTCATTATGTGTTAAGTATAGGAGCTGTATTTGCTATTTTGGCTG
KT_63_F_alani_Kroombit_Tops     TCATTTTCATTATGTTTTAAGAATAGGTGCTGTTTTTGCTATTTTAGCTG
KT_64_J_alani_Kroombit_Tops     TCATTTTCATTATGTTTTAAGAATAGGTGCTGTTTTTGCTATTTTAGCTG
KT_65_J_alani_Kroombit_Tops     TCATTTTCATTATGTTTTAAGAATAGGTGCTGTTTTTGCTATTTTAGCTG
KT_66_M_alani_Kroombit_Tops     TCATTTTCATTATGTTTTAAGAATAGGTGCTGTTTTTGCTATTTTAGCTG
KT_67_J_alani_Kroombit_Tops     TCATTTTCATTATGTTTTAAGAATAGGTGCTGTTTTTGCTATTTTAGCTG
BUL_68_M_aleenae_Bulburin_NP    TCATTTTCATTATGTATTAAGAATAGGAGCTGTGTTTGCTATTTTAGCTG
BUL_69_J_aleenae_Bulburin_NP    TCATTTTCATTATGTATTAAGAATAGGAGCTGTGTTTGCTATTTTAGCTG
BUL_70_J_aleenae_Bulburin_NP    TCATTTTCATTATGTATTAAGAATAGGGGCTGTGTTTGCTATTTTAGCTG
Ar67_76_F_judyae_Conondale_NP   TCATTTTCATTATGTGTTGAGAATAGGAGCTGTATTTGCTATTTTAGCTG
Ar67_78_J_judyae_Conondale_NP   TCATTTTCATTATGTGTTGAGAATAGGAGCTGTATTTGCTATTTTAGCTG
Ar66_79_J_judyae_Conondale_NP   TCATTTTCATTATGTGTTGAGAATAGGAGCTGTATTTGCTATTTTAGCTG
Ar68_81_J_judyae_Mapleton_FR    TCATTTTCATTATGTATTAAGAATAGGTGCTGTATTTGCTATTTTAGCGG
Ar68_82_J_judyae_Mapleton_FR    TCATTTTCATTATGTATTAAGAATAGGTGCTGTATTTGCTATTTTAGCGG
Ar68_80_M_judyae_Mapleton_FR    TCATTTTCATTATGTATTAAGAATAGGTGCTGTATTTGCTATTTTAGCGG
Ar73_83_F_raveni_Mt_Glorious    TCATTTTCATTATGTTTTAAGAATAGGTGCTGTATTTGCTATTTTAGCTG
Ar73_84_J_raveni_Mt_Glorious    TCATTTTCATTATGTTTTAAGAATAGGTGCTGTATTTGCTATTTTAGCTG
Ar73_85_J_raveni_Mt_Glorious    TCATTTTCATTATGTTTTAAGAATAGGTGCTGTATTTGCTATTTTAGCTG
Ar69_86_M_raveni_Mt_Mee         TCATTTTCATTATGTTTTAAGAATAGGTGCTGTATTTGCTATTTTAGCTG
Ar69_87_J_raveni_Mt_Mee         TCATTTTCATTATGTTTTAAGAATAGGTGCTGTATTTGCTATTTTAGCTG
Ar69_88_J_raveni_Mt_Mee         TCATTTTCATTATGTTTTAAGAATAGGTGCTGTATTTGCTATTTTAGCTG
Ar70_73_M_harmsi_Bunya_Mtns     TCATTTTCATTATGTGTTAAGAATAGGAGCTGTATTTGCTATTTTGGCTG
Ar70_75_J_harmsi_Bunya_Mtns     TCATTTTCATTATGTGTTAAGAATAGGAGCTGTATTTGCTATTTTGGCTG
Ar70_74_J_harmsi_Bunya_Mtns     TCATTTTCATTATGTGTTAAGAATAGGAGCTGTATTTGCTATTTTGGCTG
Ar71_71_J_harmsi_Bunya_Mtns     TCATTTTCATTATGTGTTAAGAATAGGAGCTGTATTTGCTATTTTGGCTG
Ar71_72_J_harmsi_Bunya_Mtns     TCATTTTCATTATGTGTTAAGAATAGGAGCTGTATTTGCTATTTTGGCTG
Ar28_47_J_mcguiganae_Monga_NP   TCATTTTCATTATGTGTTGAGAATGGGAGCTGTATTTGCTATTTTAGCTG
Ar28_128_J_mcguiganae_Monga_NP  TCATTTTCATTATGTGTTGAGAATGGGAGCTGTATTTGCTATTTTAGCTG
Ar27_130_J_sp_indet_Badja_SF    TCATTTTCATTATGTATTAAGTATGGGGGCTGTGTTTGCTATTTTAGCTG
Ar27_131_J_sp_indet_Badja_SF    TCATTTTCATTATGTATTAAGTATGGGGGCTGTGTTTGCTATTTTAGCTG
Ar27_129_J_sp_indet_Badja_SF    TCATTTTCATTATGTATTAAGTATGGGGGCTGTGTTTGCTATTTTAGCTG
Ar41_48_F_mascordi_Coolah       CCATTTTCATTATGTTTTAAGAATAGGAGCTGTATTTGCTATTTTAGCTG
Ar41_114_J_mascordi_Coolah      CCATTTTCATTATGTTTTAAGAATAGGAGCTGTATTTGCTATTTTAGCTG
Ar41_113_J_mascordi_Coolah      CCATTTTCATTATGTTTTAAGAATAGGAGCTGTATTTGCTATTTTAGCTG
Ar40_115_M_mascordi_Coolah      CCATTTTCATTATGTTTTAAGAATAGGAGCTGTATTTGCTATTTTAGCTG
Ar32_117_J_smithae_Mt_Wilson    TCATTTTCATTATGTGTTAAGAATAGGGGCTGTGTTTGCTATTTTAGCTG
Ar32_118_J_smithae_Mt_Wilson    TCATTTTCATTATGTGTTAAGAATAGGGGCTGTGTTTGCTATTTTAGCTG
Ar32_116_F_smithae_Mt_Wilson    TCATTTTCATTATGTGTTAAGAATAGGGGCTGTGTTTGCTATTTTAGCTG
Ar33_121_J_sp_indet_Kanangra    TCATTTTCATTATGTATTGAGAATAGGGGCTGTGTTTGCTATTTTAGCTG
Ar34_123_J_sp_indet_Kanangra    TCATTTTCATTATGTATTGAGAATAGGGGCTGTGTTTACTATTTTAGCTG
Ar33_119_J_sp_indet_Kanangra    TCATTTTCATTATGTATTGAGAATAGGGGCTGTGTTTGCTATTTTAGCTG
Ar33_120_J_sp_indet_Kanangra    TCATTTTCATTATGTATTAAGAATAGGGGCTGTGTTTGCTATTTTAGCTG
Ar34_122_J_sp_indet_Kanangra    TCATTTTCATTATGTATTAAGAATAGGGGCTGTGTTTGCTATTTTAGCTG
Ar43_107_F_milledgei_Barr_Tops  GCATTTTCATTATGTGTTGAGAATGGGAGYTGTGTTTGCTATTTTGGCTG
Ar43_108_J_milledgei_Barr_Tops  GCATTTTCATTATGTGTTGAGAATGGGAGCTGTGTTTGCTATTTTGGCTG
Ar42_112_J_milledgei_Barr_Tops  GCATTTTCATTATGTGTTGAGAATGGGAGCTGTGTTTGCTATTTTGGCTG
Ar43_109_J_milledgei_Barr_Tops  GCATTTTCATTATGTGTTGAGAATGGGAGCTGTGTTTGCTATTTTGGCTG
Ar42_110_J_milledgei_Barr_Tops  TCATTTTCATTATGTGTTGAGAATGGGGGCTGTATTTGCTATTTTAGCTG
Ar42_111_J_milledgei_Barr_Tops  TCATTTTCATTATGTGTTGAGAATGGGGGCTGTATTTGCTATTTTAGCTG
Ar49_95_M_christopheri_Dorrigo  TCATTTTCATTATGTGTTGAGTATAGGAGCTGTGTTTGCTATTTTGGCTG
Ar49_97_J_christopheri_Dorrigo  TCATTTTCATTATGTGTTGAGTATAGGGGCTGTGTTTGCTATTTTGGCTG
Ar50_98_J_christopheri_Cascade  TCATTTTCATTATGTATTAAGTATGGGGGCTGTATTTGCTATTTTAGCTG
Ar50_100_J_christopheri_Cascad  TCATTTTCATTATGTATTAAGTATGGGGGCTGTATTTGCTATTTTAGCTG
Ar50_99_J_christopheri_Cascade  TCATTTTCATTATGTATTAAGTATGGGGGCTGTATTTGCTATTTTAGCTG
Ar49_96_J_christopheri_Dorrigo  TCATTTTCATTATGTATTAAGTATGGGGGCTGTATTTGCTATTTTAGCTG
Ar51_101_M_platnickorum_New_Eng TCATTTTCATTATGTATTAAGAATAGGAGCTGTATTTGCTATTTTGGCGG
Ar51_102_F_platnickorum_New_Eng TCATTTTCATTATGTATTAAGAATAGGAGCTGTATTTGCTATTTTGGCGG
Ar51_103_J_platnickorum_New_Eng TCATTTTCATTATGTATTAAGAATAGGAGCTGTATTTGCTATTTTGGCGG
Ar47_104_J_sp_indet_Willi_Will  TCATTTTCATTATGTGTTGAGAATAGGAGCTGTGTTTGCTATTTTGGCTG
Ar47_105_J_sp_indet_Willi_Will  TCATTTTCATTATGTATTGAGAATAGGAGCTGTGTTTGCTATTTTGGCTG
Ar46_106_M_binfordae_Kerewong   TCATTTTCATTATGTATTAAGAATAGGAGCTGTATTTGCTATTTTAGCTG
Ar30_126_J_helenae_Macquarie_P  TCACTTTCATTATGTATTAAGTATAGGTGCTGTGTTTGCTATTTTAGCTG
Ar30_125_J_helenae_Macquarie_P  TCACTTTCATTATGTATTAAGTATAGGTGCTGTGTTTGCTATTTTAGCTG
Ar30_124_J_helenae_Macquarie_P  TCACTTTCATTATGTATTAAGTATAGGTGCTGTGTTTGCTATTTTAGCTG
Ar56_54_M_dianneae_Binna_Burra  TCATTTTCATTATGTGTTGAGAATAGGGGCTGTATTTGCTATTTTAGCTG
Ar56_56_J_dianneae_Binna_Burra  TCATTTTCATTATGTGTTGAGAATAGGGGCTGTATTTGCTATTTTAGCTG
Ar56_55_J_dianneae_Binna_Burra  TCATTTTCATTATGTGTTGAGAATAGGGGCTGTATTTGCTATTTTAGCTG
Ar59_60_M_dianneae_Mt_Tamborin  TCATTTTCATTATGTATTGAGAATAGGGGCTGTATTTGCTATTTTAGCTG
Ar59_62_J_dianneae_Mt_Tamborin  TCATTTTCATTATGTATTGAGAATAGGGGCTGTATTTGCTATTTTAGCTG
Ar59_61_J_dianneae_Mt_Tamborin  TCATTTTCATTATGTATTGAGAATAGGGGCTGTATTTGCTATTTTAGCTG
Ar55_90_J_cunninghami_Main_Rng  TCATTTTCATTATGTATTAAGAATAGGTGCTGTATTTGCTATTTTAGCTG
Ar55_91_J_cunninghami_Main_Rng  TCATTTTCATTATGTATTAAGAATAGGTGCTGTATTTGCTATTTTAGCTG
Ar55_89_F_cunninghami_Main_Rng  TCATTTTCATTATGTATTAAGAATAGGTGCTGTATTTGCTATTTTAGCTG
Ar52_93_J_monteithi_Gibralter   TCATTTTCATTATGTTTTAAGAATAGGGGCTGTGTTTGCTATTTTAGCTG
Ar52_92_F_monteithi_Gibralter   TCATTTTCATTATGTTTTAAGAATAGGGGCTGTGTTTGCTATTTTAGCTG
Ar52_94_J_monteithi_Gibralter   TCATTTTCATTATGTTTTAAGAATAGGGGCTGTGTTTGCTATTTTAGCTG
MG_45_J_NEQ                     ACATTTTCATTATGTTTTAAGAATAGGGGCGGTTTTTGCTATCTTAGCTG
WF_9_F_mainae_Albany_Wind_Farm  TCATTTTCATTATGTATTAAGAATAGGAGCTGTATTTGCTATTTTGGCTG
GR_17_J_mainae_Gull_Rock_NP     TCATTTTCATTATGTATTAAGAATAGGAGCTGTATTTGCTATTTTGGCTG
CO_158_F_janineae_Wellington    TCATTTTCATTATGTATTAAGAATAGGGGCTGTGTTTGCTATTTTAGCTG
KV_38_J_janineae_Karri_Valley   TCATTTTCATTATGTATTAAGAATAGGGGCTGTGTTTGCTATTTTAGCTG
EP_40_J_robinsi_Ellen_Peak      TCATTTTCATTATGTATTAAGAATAGGAGCTGTATTTGCTATTTTAGCTG
EP_41_J_robinsi_Ellen_Peak      TCATTTTCATTATGTATTAAGAATAGGAGCTGTATTTGCTATTTTAGCTG
Ar14_49_F_vichickmani_Acheron   TCATTTTCATTATGTGTTAAGAATAGGGGCTGTGTTTGCTATTTTAGCTG
Ar14_134_J_vichickmani_Acheron  TCATTTTCATTATGTGTTAAGAATAGGGGCTGTGTTTGCTATTTTAGCTG
Eriauchenius_workmani           TCATTTTCATTATGTGTTAAGTATAGGAGCTGTGTTTGCAATTTTAGCTG
Zearchaea_sp1                   TCATTTTCATTATGTTTTAAGTATGGGAGCTGTGTTTGCTATTTTAGCTG
Zearchaea_sp2                   TCATTTTCATTATGTTTTAAGAATAGGGGCTGTGTTTGCTATTTTAGCAG
Otiothops                       TCATTTCCATTATGTATTAAGAATAGGAGCCGTATTTGCAATTTTAGCAG
Hickmania                       TCATTTTCATTATGTTTTAAGAATAGGTGCTGTTTTTGCTATTTTAGCTG
Tarlina                         TCATTTTCATTATGTATTAAGAATAGGAGCTGTTTTTGCTATTATAGCTG

Ar57_46_J_nodosa_Mt_Warning     GTATTACTTATTGATTTCCTTTGTTTTTTGGGGTGGTTTTGAATTCTAGG
Ar58_53_J_nodosa_Mt_Warning     GTATTACTTATTGATTTCCTTTGTTTTTTGGGGTGGTTTTGAATTCTAGG
Ar56_58_J_nodosa_Binna_Burra    GTATTACTTATTGATTTCCTTTGTTTTTTGGGGTAGTTCTGAATTCAAGG
LAM_51_J_nodosa_Binna_Burra     GTATTACTTATTGATTTCCTTTGTTTTTTGGGGTAGTTCTGAATTCAAGG
KT_63_F_alani_Kroombit_Tops     GGATTACTTATTGATTTCCTTTATTTTTTGGTGTGCTTTTAAACCCTAAA
KT_64_J_alani_Kroombit_Tops     GGATTACTTATTGATTTCCTTTATTTTTTGGTGTGCTTTTAAACCCTAAA
KT_65_J_alani_Kroombit_Tops     GGATTACTTATTGATTTCCTTTATTTTTTGGTGTGCTTTTAAACCCTAAA
KT_66_M_alani_Kroombit_Tops     GGATTACTTATTGATTTCCTTTATTTTTTGGTGTGCTTTTAAACCCTAAA
KT_67_J_alani_Kroombit_Tops     GGATTACTTATTGATTTCCATTATTTTTTGGTGTGCTTTTAAACCCTAAA
BUL_68_M_aleenae_Bulburin_NP    GTATTACTTATTGATTTCCTTTATTTTTTGGGGTACTTTTAAATCCTAAG
BUL_69_J_aleenae_Bulburin_NP    GTATTACTTATTGATTTCCTTTATTTTTTGGGGTACTTTTAAATCCTAAG
BUL_70_J_aleenae_Bulburin_NP    GTATTACTTATTGATTTCCTTTATTTTTTGGAGTACTTTTAAATCCTAGG
Ar67_76_F_judyae_Conondale_NP   GAATTACTTATTGATTTCCTTTATTTTTTGGTGTACTTTTAAATCCTAAA
Ar67_78_J_judyae_Conondale_NP   GAATTACTTATTGATTTCCTTTATTTTTTGGTGTACTTTTAAATCCTAAA
Ar66_79_J_judyae_Conondale_NP   GAATTACTTATTGATTTCCTTTATTTTTTGGTGTACTTTTAAATCCTAAA
Ar68_81_J_judyae_Mapleton_FR    GAATTACTTATTGATTTCCTTTATTTTTTGGGGTGCTTTTAAATCCTAAA
Ar68_82_J_judyae_Mapleton_FR    GAATTACTTATTGATTTCCTTTATTTTTTGGGGTGCTTTTAAATCTTAAA
Ar68_80_M_judyae_Mapleton_FR    GAATTACTTATTGATTTCCTTTATTTTTTGGGGTGCTTTTAAATCCTAAA
Ar73_83_F_raveni_Mt_Glorious    GAATTACTTATTGATTTCCTTTATTTTTTGGTGTACTTTTAAATCCTAAA
Ar73_84_J_raveni_Mt_Glorious    GAATTACTTATTGATTTCCTTTATTTTTTGGTGTACTTTTAAATCCTAAA
Ar73_85_J_raveni_Mt_Glorious    GAATTACTTATTGATTTCCTTTATTTTTTGGTGTACTTTTAAATCCTAAA
Ar69_86_M_raveni_Mt_Mee         GAATTACTTATTGATTTCCTTTATTTTTTGGTGTACTTTTAAATCCTAAA
Ar69_87_J_raveni_Mt_Mee         GAATTACTTATTGATTTCCTTTATTTTTTGGTGTACTTTTAAATCCTAAA
Ar69_88_J_raveni_Mt_Mee         GAATTACTTATTGATTTCCTTTATTTTTTGGTGTACTTTTAAATCCTAAA
Ar70_73_M_harmsi_Bunya_Mtns     GGATTACTTATTGATTTCCTTTATTTTTTGGGGTGCTTTTAAATCCTAAG
Ar70_75_J_harmsi_Bunya_Mtns     GGATTACTTATTGATTTCCTTTATTTTTTGGGGTGCTTTTAAATCCTAAG
Ar70_74_J_harmsi_Bunya_Mtns     GGATTACTTATTGATTTCCTTTATTTTTTGGGGTGCTTTTAAATCCTAAG
Ar71_71_J_harmsi_Bunya_Mtns     GGATTACTTATTGATTTCCTTTATTTTTTGGGGTGCTTTTAAATCCTAAG
Ar71_72_J_harmsi_Bunya_Mtns     GGATTACTTATTGATTTCCTTTATTTTTTGGGGTGCTTTTAAACCCTAAG
Ar28_47_J_mcguiganae_Monga_NP   GTATTACTTATTGATTTCCTTTATTTTTTGGGGTTTTATTGAATTCGAAA
Ar28_128_J_mcguiganae_Monga_NP  GTATTACTTATTGATTTCCTTTATTTTTTGGGGTTTTATTGAATTCGAAA
Ar27_130_J_sp_indet_Badja_SF    GTATTACTTATTGATTTCCTTTGTTTTTTGGGGTTTTATTAAATTCAAAG
Ar27_131_J_sp_indet_Badja_SF    GTATTACTTATTGATTTCCTTTGTTTTTTGGGGTTTTATTAAATTCAAAG
Ar27_129_J_sp_indet_Badja_SF    GTATTACTTATTGATTTCCTTTGTTTTTTGGGGTTTTACTAAATTCAAAG
Ar41_48_F_mascordi_Coolah       GAATTACTTATTGATTTCCTTTATTTTTTGGTGTGGTTTTAAATTCTAAG
Ar41_114_J_mascordi_Coolah      GAATTACTTATTGATTTCCTTTATTTTTTGGTGTGGTTTTAAATTCTAAG
Ar41_113_J_mascordi_Coolah      GAATTACTTATTGATTTCCTTTATTTTTTGGTGTGGTTTTAAATTCTAAG
Ar40_115_M_mascordi_Coolah      GAATTACTTATTGATTTCCTTTATTTTTTGGTGTGGTTTTAAATTCTAAG
Ar32_117_J_smithae_Mt_Wilson    GTATTACATATTGATTCCCTTTATTTTTTGGGGTAGTTCTAAATTCTAAA
Ar32_118_J_smithae_Mt_Wilson    GTATTACATATTGATTCCCTTTATTTTTTGGGGTAGTTCTAAATTCTAAA
Ar32_116_F_smithae_Mt_Wilson    GTATTACATATTGATTCCCTTTATTTTTTGGGGTAGTTCTAAATTCTAAA
Ar33_121_J_sp_indet_Kanangra    GTATTACTTATTGGTTCCCTTTATTTTTTGGAGTAGTTTTAAATTCTAAA
Ar34_123_J_sp_indet_Kanangra    GTATTACTTATTGGTTCCCTTTATTTTTTGGAGTAGTTTTAAATTCTAAA
Ar33_119_J_sp_indet_Kanangra    GTATTACTTATTGGTTCCCTTTATTTTTTGGAGTAGTTTTAAATTCTAAA
Ar33_120_J_sp_indet_Kanangra    GTATTACTTATTGGTTTCCTTTATTTTTTGGAGTAGTTTTAAATTCTAAA
Ar34_122_J_sp_indet_Kanangra    GTATTACTTATTGGTTTCCTTTATTTTTTGGTGTAGTTTTAAATTCTAAA
Ar43_107_F_milledgei_Barr_Tops  GTATTACTTATTGATTTCCTTTGTTTTTTGGTGTGGTTTTAAATTCTAAG
Ar43_108_J_milledgei_Barr_Tops  GTATTACTTATTGATTTCCTTTGTTTTTTGGTGTGGTTTTAAATTCTAAG
Ar42_112_J_milledgei_Barr_Tops  GTATTACTTATTGATTTCCTTTGTTTTTTGGTGTGGTTTTAAATTCTAAG
Ar43_109_J_milledgei_Barr_Tops  GTATTACTTATTGATTTCCTTTGTTTTTTGGTGTGGTTTTAAATTCTAAG
Ar42_110_J_milledgei_Barr_Tops  GTATTACTTATTGATTTCCTTTATTTTTTGGTGTAGTTTTAAATTCTAAG
Ar42_111_J_milledgei_Barr_Tops  GTATTACCTATTGATTTCCTTTATTTTTTGGTGTAGTTTTAAATTCTAAG
Ar49_95_M_christopheri_Dorrigo  GGATTACTTATTGGTTTCCTTTATTTTTTGGGGTACTTTTAAATTCAAGG
Ar49_97_J_christopheri_Dorrigo  GTATTACTTATTGGTTTCCTTTATTTTTTGGGGTACTTTTAAATTCAAGG
Ar50_98_J_christopheri_Cascade  GGATTACTTATTGGTTTCCTTTATTTTTTGGGGTGCTTTTAAATTCAAGG
Ar50_100_J_christopheri_Cascad  GGATTACTTATTGGTTTCCTTTATTTTTTGGGGTGCTTTTAAATTCAAGG
Ar50_99_J_christopheri_Cascade  GGATTACTTATTGGTTTCCTTTATTTTTTGGGGTGCTTTTAAATTCAAGG
Ar49_96_J_christopheri_Dorrigo  GGATTACTTATTGGTTTCCTTTATTTTTTGGGGTGCTTTTAAATTCAAGG
Ar51_101_M_platnickorum_New_Eng GAATTACTTATTGATTTCCTTTATTTTTTGGAGTTGTTTTGAATTCAAGG
Ar51_102_F_platnickorum_New_Eng GAATTACTTATTGATTTCCTTTATTTTTTGGAGTTGTTTTGAATTCAAGG
Ar51_103_J_platnickorum_New_Eng GAATTACTTATTGATTTCCTTTATTTTTTGGAGTTGTTTTGAATTCAAGG
Ar47_104_J_sp_indet_Willi_Will  GGATTACTTATTGATTTCCTTTATTTTTTGGTGTGGTTTTAAATTCAAAA
Ar47_105_J_sp_indet_Willi_Will  GGATCACTTATTGATTTCCTTTATTTTTTGGTGTGGTTTTAAATTCGAAA
Ar46_106_M_binfordae_Kerewong   GTATTACTTATTGGTTTCCCTTATTTTTTGGAGTATTTTTAAATTCAAAA
Ar30_126_J_helenae_Macquarie_P  GGATTACTTATTGATTTCCTTTATTTTTTGGGGTGATTTTAAATTCAAAG
Ar30_125_J_helenae_Macquarie_P  GGATTACTTATTGATTTCCTTTATTTTTTGGGGTGATTTTAAATTCAAAG
Ar30_124_J_helenae_Macquarie_P  GGATTACTTATTGATTTCCTTTATTTTTTGGGGTGATTTTAAATTCAAAG
Ar56_54_M_dianneae_Binna_Burra  GTATTACTTATTGGTTTCCTTTATTTTTTGGGGTTGTTTTAAATTCTAAA
Ar56_56_J_dianneae_Binna_Burra  GTATTACTTATTGGTTTCCTTTATTTTTTGGGGTTGTTTTAAATTCTAAA
Ar56_55_J_dianneae_Binna_Burra  GTATTACTTATTGGTTTCCTTTATTTTTTGGGGTTGTTTTAAATTCTAAA
Ar59_60_M_dianneae_Mt_Tamborin  GAATTACTTATTGGTTTCCTTTATTTTTTGGAGTTGTTTTAAATTCCAAA
Ar59_62_J_dianneae_Mt_Tamborin  GAATTACTTATTGGTTTCCTTTATTTTTTGGAGTTGTTTTAAATTCCAAA
Ar59_61_J_dianneae_Mt_Tamborin  GAATTACTTATTGGTTTCCTTTATTTTTTGGAGTTGTTTTAAATTCCAAA
Ar55_90_J_cunninghami_Main_Rng  GAATTACTTATTGGTTTCCTTTGTTTTTTGGGGTAGTTTTAAATTCTAAA
Ar55_91_J_cunninghami_Main_Rng  GAATTACTTATTGGTTTCCTTTGTTTTTTGGGGTAGTTTTAAATTCTAAA
Ar55_89_F_cunninghami_Main_Rng  GAATTACTTATTGGTTTCCTTTGTTTTTTGGGGTAGTTTTAAATTCTAAA
Ar52_93_J_monteithi_Gibralter   GTATCACTTATTGGTTTCCTTTATTTTTTGGGGTGATTTTAAATTCTAAA
Ar52_92_F_monteithi_Gibralter   GTATCACTTATTGGTTTCCTTTATTTTTTGGGGTGATTTTAAATTCTAAA
Ar52_94_J_monteithi_Gibralter   GTATCACTTATTGGTTTCCTTTATTTTTTGGGGTGATTTTAAATTCTAAA
MG_45_J_NEQ                     GAGTAACTTATTGATTTCCTTTATTTTTTGGTGTGATTTTGAATTCTAAA
WF_9_F_mainae_Albany_Wind_Farm  GTGTAACTTATTGATTTCCTTTATTTTTTGGGGTTGTATTAAATATAAAA
GR_17_J_mainae_Gull_Rock_NP     GTGTAACTTATTGATTTCCTTTATTTTTTGGGGTTGTATTAAATATAAAA
CO_158_F_janineae_Wellington    GTGTTACGTATTGATTTCCTTTATTTTTTGGAATTGTTTTAAATATAAAA
KV_38_J_janineae_Karri_Valley   GTGTTACATATTGATTTCCTTTATTTTTTGGAATTGTTTTAAATATAAAA
EP_40_J_robinsi_Ellen_Peak      GTGTTACTTATTGATTTCCTTTGTTTTTTGGTGTTATTTTAAATATAAAG
EP_41_J_robinsi_Ellen_Peak      GTGTTACTTATTGATTTCCTTTGTTTTTTGGTGTTATTTTAAATATAAAG
Ar14_49_F_vichickmani_Acheron   GCGTAACTTATTGGTTTCCTTTATTTTTTGGAGTAATTTTAAATATGAGG
Ar14_134_J_vichickmani_Acheron  GCGTAACTTATTGGTTTCCTTTATTTTTTGGAGTAATTTTAAATATGAGG
Eriauchenius_workmani           GGATTACTTATTGGTTTCCGTTGTTTTTTGGTGTTGTATTAAATCCTAAA
Zearchaea_sp1                   GTGTTACTTATTGGTTTCCTTTATTTTTTAATATTGTTTTAGATTTAAAG
Zearchaea_sp2                   GGGTTACTTATTGATTTCCTTTATTTTTTAATATTATTTTTGATTCTAAG
Otiothops                       GTATTACTTGATGATTTCCTTTGTTTTTTGGTTTAATACTGGACGGGAAG
Hickmania                       GTATTTTTTATTGATTTCCTTTGTTTTTTGGTGTTATTATTAATGATAAA
Tarlina                         GTATTTTCTTTTGGTTTCCGTTATTTTTTGGTTCTTCTATAAACGAAAAA

Ar57_46_J_nodosa_Mt_Warning     AATTCTAATTTGCAATTTTTTATTATGTTTATTGGAGTTAATTTAACTTT
Ar58_53_J_nodosa_Mt_Warning     AATTCTAATTTGCAATTTTTTATTATGTTTATTGGAGTTAATTTAACTTT
Ar56_58_J_nodosa_Binna_Burra    AATTCTAATTTACAATTTTTTATTATATTTATTGGAGTGAATTTAACTTT
LAM_51_J_nodosa_Binna_Burra     AATTCTAATTTACAATTTTTTATTATATTTATTGGAGTGAATTTAACTTT
KT_63_F_alani_Kroombit_Tops     AATTCTAATTTACAATTCTTTATTATGTTTATTGGGGTAAATATAACTTT
KT_64_J_alani_Kroombit_Tops     AATTCTAATTTACAATTCTTTATTATGTTTATTGGGGTAAATATAACTTT
KT_65_J_alani_Kroombit_Tops     AATTCTAATTTACAATTCTTTATTATGTTTATTGGGGTAAATATAACTTT
KT_66_M_alani_Kroombit_Tops     AATTCTAATTTACAATTCTTTATTATGTTTATTGGGGTAAATATAACTTT
KT_67_J_alani_Kroombit_Tops     AATTCTAATTTACAATTCTTTATTATGTTTATTGGGGTAAATATAACTTT
BUL_68_M_aleenae_Bulburin_NP    AATTCTAATTTACAGTTTTTTATTATGTTTATTGGAGTTAATATAACTTT
BUL_69_J_aleenae_Bulburin_NP    AATTCTAATTTACAGTTTTTTATTATGTTTATTGGAGTTAATATAACTTT
BUL_70_J_aleenae_Bulburin_NP    AATTCTAATTTACAGTTTTTTATTATGTTTATTGGAGTTAATATAACTTT
Ar67_76_F_judyae_Conondale_NP   AATTCTAATTTACAATTTTTTATTATATTTATTGGAGTTAATATGACTTT
Ar67_78_J_judyae_Conondale_NP   AATTCTAATTTACAATTTTTTATTATATTTATTGGAGTTAATATGACTTT
Ar66_79_J_judyae_Conondale_NP   AATTCTAATTTACAATTTTTTATTATATTTATTGGAGTTAATATGACTTT
Ar68_81_J_judyae_Mapleton_FR    AATTCTAATTTACAATTTTTTATTATATTTATTGGAGTTAATATAACTTT
Ar68_82_J_judyae_Mapleton_FR    AATTCTAATTTACAATTTTTTATTATATTTATTGGAGTTAATATAACTTT
Ar68_80_M_judyae_Mapleton_FR    AATTCTAATTTACAATTTTTTATTATATTTATTGGAGTTAATATAACTTT
Ar73_83_F_raveni_Mt_Glorious    AATTCTAATTTACAGTTTTTTATTATATTTATTGGGGTAAATATGACTTT
Ar73_84_J_raveni_Mt_Glorious    AATTCTAATTTACAGTTTTTTATTATATTTATTGGGGTAAATATGACTTT
Ar73_85_J_raveni_Mt_Glorious    AATTCTAATTTACAGTTTTTTATTATATTTATTGGGGTAAATATGACTTT
Ar69_86_M_raveni_Mt_Mee         AATTCTAATTTACAGTTTTTTATTATATTTATTGGGGTAAATATAACTTT
Ar69_87_J_raveni_Mt_Mee         AATTCTAATTTACAGTTTTTTATTATATTTATTGGGGTAAATATAACTTT
Ar69_88_J_raveni_Mt_Mee         AATTCTAATTTACAGTTTTTTATTATATTTATTGGGGTAAATATAACTTT
Ar70_73_M_harmsi_Bunya_Mtns     AATTCAAATTTACAATTTTTTATTATATTTATTGGGGTAAATTTAACATT
Ar70_75_J_harmsi_Bunya_Mtns     AATTCAAATTTACAATTTTTTATTATATTTATTGGGGTAAATTTAACATT
Ar70_74_J_harmsi_Bunya_Mtns     AATTCAAATTTACAATTTTTTATTATATTTATTGGGGTAAATTTAACATT
Ar71_71_J_harmsi_Bunya_Mtns     AATTCAAATTTACAATTTTTTATTATATTTATTGGGGTAAATTTAACATT
Ar71_72_J_harmsi_Bunya_Mtns     AATTCAAATTTACAATTTTTTATTATATTTATTGGGGTAAATTTAACATT
Ar28_47_J_mcguiganae_Monga_NP   AATACTAATTTACAGTTTTTTATTATGTTTATTGGGGTTAACTTGACCTT
Ar28_128_J_mcguiganae_Monga_NP  AATACTAATTTACAGTTTTTTATTATGTTTATTGGGGTTAACTTGACCTT
Ar27_130_J_sp_indet_Badja_SF    AATACTAACTTACAGTTTTTTATTATATTTATTGGGGTAAACTTAACTTT
Ar27_131_J_sp_indet_Badja_SF    AATACTAACTTACAGTTTTTTATTATATTTATTGGGGTAAACTTAACTTT
Ar27_129_J_sp_indet_Badja_SF    AATACTAACTTACAGTTTTTTATTATATTTATTGGGGTAAACTTAACTTT
Ar41_48_F_mascordi_Coolah       AATTCTAATTTGCAGTTTTTTATTATATTTATTGGGGTGAATTTAACTTT
Ar41_114_J_mascordi_Coolah      AATTCTAATTTGCAGTTTTTTATTATATTTATTGGGGTGAATTTAACTTT
Ar41_113_J_mascordi_Coolah      AATTCTAATTTGCAGTTTTTTATTATATTTATTGGGGTGAATTTAACTTT
Ar40_115_M_mascordi_Coolah      AATTCTAATTTGCAGTTTTTTATTATATTTATTGGGGTTAATTTAACTTT
Ar32_117_J_smithae_Mt_Wilson    AATTCTAGTTTACAATTTTTTATTATATTTATTGGGGTGAATTTAACTTT
Ar32_118_J_smithae_Mt_Wilson    AATTCTAGTTTACAATTTTTTATTATATTTATTGGGGTGAATTTAACTTT
Ar32_116_F_smithae_Mt_Wilson    AATTCTAGTTTACAATTTTTTATTATATTTATTGGGGTGAATTTAACTTT
Ar33_121_J_sp_indet_Kanangra    AATTCTAATTTACAGTTTTTTATTATGTTTATTGGAGTAAATTTAACTTT
Ar34_123_J_sp_indet_Kanangra    AATTCTAATTTACAGTTTTTTATTATGTTTATTGGAGTAAATTTAACTTT
Ar33_119_J_sp_indet_Kanangra    AATTCTAATTTACAGTTTTTTATTATGTTTATTGGAGTAAATTTAACTTT
Ar33_120_J_sp_indet_Kanangra    AATTCTAATTTACAGTTTTTTATTATGTTTATTGGAGTAAATTTAACTTT
Ar34_122_J_sp_indet_Kanangra    AATTCTAATTTACAATTCTTTATTATATTTATTGGAGTAAATTTAACTTT
Ar43_107_F_milledgei_Barr_Tops  AATTCTAATTTACAATTTTTTATTATATTTATTGGAGTAAATTTAACTTT
Ar43_108_J_milledgei_Barr_Tops  AATTCTAATTTACAATTTTTTATTATATTTATTGGAGTAAATTTAACTTT
Ar42_112_J_milledgei_Barr_Tops  AATTCTAATTTACAATTTTTTATTATATTTATTGGAGTAAATTTAACTTT
Ar43_109_J_milledgei_Barr_Tops  AATTCTAATTTACAATTTTTTATTATATTTATTGGAGTAAATTTAACTTT
Ar42_110_J_milledgei_Barr_Tops  AATTCTAATTTACAATTTTTTATTATATTTATTGGGGTAAACTTAACTTT
Ar42_111_J_milledgei_Barr_Tops  AATTCTAATTTACAATTTTTTATTATATTTATTGGGGTAAACTTGACTTT
Ar49_95_M_christopheri_Dorrigo  AATTCTAATTTACAATTTTTTATTATGTTTATTGGAGTAAATATAACTTT
Ar49_97_J_christopheri_Dorrigo  AATTCTAATTTACAATTTTTTATTATATTTATTGGAGTAAATATAACTTT
Ar50_98_J_christopheri_Cascade  AATTCTAATTTACAATTTTTTATTATGTTTATTGGAGTAAATATAACTTT
Ar50_100_J_christopheri_Cascad  AATTCTAATTTACAATTTTTTATTATGTTTATTGGAGTAAATATAACTTT
Ar50_99_J_christopheri_Cascade  AATTCTAATTTACAATTTTTTATTATGTTTATTGGAGTAAATATAACTTT
Ar49_96_J_christopheri_Dorrigo  AATTCTAATTTACAATTTTTTATTATGTTTATTGGAGTAAATATAACTTT
Ar51_101_M_platnickorum_New_Eng AATTCTAATTTGCAGTTTTTTATTATGTTTATTGGGGTAAATATGACTTT
Ar51_102_F_platnickorum_New_Eng AATTCTAATTTGCAGTTTTTTATTATGTTTATTGGGGTAAATATGACTTT
Ar51_103_J_platnickorum_New_Eng AATTCTAATTTGCAGTTTTTTATTATGTTTATTGGGGTAAATATGACTTT
Ar47_104_J_sp_indet_Willi_Will  AATTCTAACTTACAGTTTTTTATTATGTTTGTTGGTGTAAATATAACTTT
Ar47_105_J_sp_indet_Willi_Will  AATTCTAATTTACAGTTTTTTATTATGTTTGTTGGTGTGAATATAACTTT
Ar46_106_M_binfordae_Kerewong   AATACTAATTTACAGTTTTTTATTATGTTTGTTGGTGTAAATATAACTTT
Ar30_126_J_helenae_Macquarie_P  AATTCTAATTTACAGTTTTTTATTATATTTATTGGTGTAAATTTAACTTT
Ar30_125_J_helenae_Macquarie_P  AATTCTAATTTACAGTTTTTTATTATATTTATTGGTGTAAATTTAACTTT
Ar30_124_J_helenae_Macquarie_P  AATTCTAATTTACAGTTTTTTATTATATTTATTGGTGTAAATTTAACTTT
Ar56_54_M_dianneae_Binna_Burra  AATTCTAATTTACAATTTTTTATTATATTTATTGGTGTAAATTTAACGTT
Ar56_56_J_dianneae_Binna_Burra  AATTCTAATTTACAATTTTTTATTATATTTATTGGTGTAAATTTAACGTT
Ar56_55_J_dianneae_Binna_Burra  AATTCTAATTTACAATTTTTTATTATATTTATTGGTGTAAATTTAACGTT
Ar59_60_M_dianneae_Mt_Tamborin  AATTCTAATTTACAATTTTTTATTATATTTATTGGTGTGAATTTAACGTT
Ar59_62_J_dianneae_Mt_Tamborin  AATTCTAATTTACAATTTTTTATTATATTTATTGGTGTGAATTTAACGTT
Ar59_61_J_dianneae_Mt_Tamborin  AATTCTAATTTACAATTTTTTATTATATTTATTGGTGTGAATTTAACGTT
Ar55_90_J_cunninghami_Main_Rng  AATTCTAATTTACAATTTCTTATTATATTTATTGGTGTGAATTTAACTTT
Ar55_91_J_cunninghami_Main_Rng  AATTCTAATTTACAATTTCTTATTATATTTATTGGTGTGAATTTAACTTT
Ar55_89_F_cunninghami_Main_Rng  AATTCTAATTTACAATTTCTTATTATATTTATTGGTGTGAATTTAACTTT
Ar52_93_J_monteithi_Gibralter   AATTCTAATTTACAGTTTTTTATTATATTTATTGGGGTGAATTTAACTTT
Ar52_92_F_monteithi_Gibralter   AATTCTAATTTACAGTTTTTTATTATATTTATTGGGGTGAATTTAACTTT
Ar52_94_J_monteithi_Gibralter   AATTCTAATTTACAGTTTTTTATTATATTTATTGGGGTGAATTTAACTTT
MG_45_J_NEQ                     AGTTCTAATTTACAATTTTTTATTATATTTGTTGGGGTGAATATAACTTT
WF_9_F_mainae_Albany_Wind_Farm  AAATTAAATTTACAGTTTTTTATTATATTTGTTGGTGTTAATTTAACTTT
GR_17_J_mainae_Gull_Rock_NP     AAATTAAATTTACAGTTTTTTATTATATTTGTTGGTGTTAATTTAACTTT
CO_158_F_janineae_Wellington    AAATTAAATTTACAGTTTTTTATTATATTTATTGGTGTTAATTTAACTTT
KV_38_J_janineae_Karri_Valley   AAATTAAATTTACAGTTTTTTATTATATTTATTGGTGTTAATTTAACTTT
EP_40_J_robinsi_Ellen_Peak      AAGCTTAATTTACAGTTTTTTGTTATATTTGTTGGTGTAAATTTAACTTT
EP_41_J_robinsi_Ellen_Peak      AAGCTTAATTTACAGTTTTTTGTTATATTTGTTGGTGTAAATTTAACTTT
Ar14_49_F_vichickmani_Acheron   AGGTTAAATTTACAATTTTTTGTAATGTTTGTGGGAGTAAATTTGACTTT
Ar14_134_J_vichickmani_Acheron  AGGTTAAATTTACAATTTTTTGTAATGTTTGTGGGAGTAAATTTGACTTT
Eriauchenius_workmani           AAAAGTTTACTTCAATTTTTTATTATGTTTATTGGTGTAAATTTAACTTT
Zearchaea_sp1                   AAATCTAAAATACAATTTTTTTTAATATTTTTAGGAGTTAATATAACATT
Zearchaea_sp2                   AAATCTAAGATGCAGTTTTTTATAATGTTTTTAGGGGTTAATATAACTTT
Otiothops                       AAAGCAAAAATACAATTTTGGGTTATATTTGTTGGGGTTAATATAACTTT
Hickmania                       AAATCTATTTTGCATTTTTATGTAATATTTATGGGTGTAAATATAACTTT
Tarlina                         AAGTCTAAACTTCAGTTCTATGTAATGTTTTTTGGGGTCAATTTAACATT

Ar57_46_J_nodosa_Mt_Warning     TTTTCCTCAACATTTTTTAGGGTTAAATGGTATACCGCGTCGTTATTCTG
Ar58_53_J_nodosa_Mt_Warning     TTTTCCTCAACATTTTTTGGGGTTAAATGGTATACCGCGTCGTTATTCTG
Ar56_58_J_nodosa_Binna_Burra    TTTTCCTCAACATTTTTTGGGGTTAAATGGTATACCACGTCGTTATTCTG
LAM_51_J_nodosa_Binna_Burra     TTTTCCTCAACATTTTTTGGGGTTAAATGGTATACCACGTCGTTATTCTG
KT_63_F_alani_Kroombit_Tops     TTTTCCACAACATTTTTTAGGGTTGAATGGTATACCACGTCGTTATTCAG
KT_64_J_alani_Kroombit_Tops     TTTTCCACAACATTTTTTAGGGTTGAATGGTATACCACGTCGTTATTCAG
KT_65_J_alani_Kroombit_Tops     TTTTCCACAACATTTTTTAGGGTTGAATGGTATACCACGTCGTTATTCAG
KT_66_M_alani_Kroombit_Tops     TTTTCCACAACATTTTTTAGGGTTGAATGGTATACCACGTCGTTATTCAG
KT_67_J_alani_Kroombit_Tops     TTTTCCACAACATTTTTTAGGGTTGAATGGAATACCACGTCGTTATTCAG
BUL_68_M_aleenae_Bulburin_NP    TTTTCCTCAACATTTTTTAGGTTTAAATGGTATACCACGTCGTTATTCAG
BUL_69_J_aleenae_Bulburin_NP    TTTTCCTCAACATTTTTTAGGTTTAAATGGTATACCACGTCGTTATTCAG
BUL_70_J_aleenae_Bulburin_NP    TTTTCCTCAACATTTTTTAGGTTTAAATGGTATACCACGTCGTTATTCAG
Ar67_76_F_judyae_Conondale_NP   TTTTCCTCAACATTTTTTAGGTTTAAATGGAATACCACGTCGTTATTCAG
Ar67_78_J_judyae_Conondale_NP   TTTTCCTCAACATTTTTTAGGTTTAAATGGAATACCACGTCGTTATTCAG
Ar66_79_J_judyae_Conondale_NP   TTTTCCTCAACATTTTTTAGGTTTAAATGGAATACCACGTCGTTATTCAG
Ar68_81_J_judyae_Mapleton_FR    TTTCCCTCAACATTTTTTAGGTTTAAATGGAATGCCACGTCGTTATTCAG
Ar68_82_J_judyae_Mapleton_FR    TTTCCCTCAACATTTTTTAGGTTTAAATGGAATGCCACGTCGTTATTCAG
Ar68_80_M_judyae_Mapleton_FR    TTTCCCTCAACATTTTTTAGGTTTAAATGGAATGCCACGTCGTTATTCAG
Ar73_83_F_raveni_Mt_Glorious    TTTTCCTCAACATTTTTTAGGTTTAAATGGAATACCACGTCGGTATTCTG
Ar73_84_J_raveni_Mt_Glorious    TTTTCCTCAACATTTTTTAGGTTTAAATGGAATACCACGTCGGTATTCTG
Ar73_85_J_raveni_Mt_Glorious    TTTTCCTCAACATTTTTTAGGTTTAAATGGAATACCACGTCGGTATTCTG
Ar69_86_M_raveni_Mt_Mee         TTTTCCTCAACATTTTTTAGGTTTAAATGGAATACCACGTCGGTATTCTG
Ar69_87_J_raveni_Mt_Mee         TTTTCCTCAACATTTTTTAGGTTTAAATGGAATACCACGTCGGTATTCTG
Ar69_88_J_raveni_Mt_Mee         TTTTCCTCAACATTTTTTAGGTTTAAATGGAATACCACGTCGGTATTCTG
Ar70_73_M_harmsi_Bunya_Mtns     TTTTCCTCAACATTTTTTAGGGTTAAATGGTATACCACGTCGTTATTCAG
Ar70_75_J_harmsi_Bunya_Mtns     TTTTCCTCAACATTTTTTAGGGTTAAATGGTATACCACGTCGTTATTCAG
Ar70_74_J_harmsi_Bunya_Mtns     TTTTCCTCAACATTTTTTAGGGTTAAATGGTATACCACGTCGTTATTCAG
Ar71_71_J_harmsi_Bunya_Mtns     TTTTCCTCAACATTTTTTAGGGTTAAATGGTATACCACGTCGTTATTCAG
Ar71_72_J_harmsi_Bunya_Mtns     TTTTCCTCAACATTTTTTAGGGTTAAATGGTATACCACGTCGTTATTCAG
Ar28_47_J_mcguiganae_Monga_NP   TTTTCCTCAACATTTTTTGGGGTTGAATGGTATACCACGTCGTTATTCAG
Ar28_128_J_mcguiganae_Monga_NP  TTTTCCTCAACATTTTTTGGGGTTGAATGGTATACCACGTCGTTATTCAG
Ar27_130_J_sp_indet_Badja_SF    TTTTCCTCAGCATTTTTTAGGGTTAAATGGTATACCACGTCGATACTCAG
Ar27_131_J_sp_indet_Badja_SF    TTTTCCTCAGCATTTTTTAGGGTTAAATGGTATACCACGTCGATACTCAG
Ar27_129_J_sp_indet_Badja_SF    TTTTCCTCAGCATTTTTTAGGGTTAAATGGTATACCACGTCGATACTCAG
Ar41_48_F_mascordi_Coolah       TTTTCCTCAACATTTTTTAGGGTTAAATGGTATACCGCGTCGTTACTCAG
Ar41_114_J_mascordi_Coolah      TTTTCCTCAACATTTTTTAGGGTTAAATGGTATACCGCGTCGTTACTCAG
Ar41_113_J_mascordi_Coolah      TTTTCCTCAACATTTTTTAGGGTTAAATGGTATACCGCGTCGTTACTCAG
Ar40_115_M_mascordi_Coolah      TTTTCCTCAACATTTTTTAGGGTTAAATGGTATACCGCGTCGTTACTCAG
Ar32_117_J_smithae_Mt_Wilson    TTTCCCTCAGCATTTTTTAGGTTTAAATGGTATGCCACGTCGTTATTCTG
Ar32_118_J_smithae_Mt_Wilson    TTTCCCTCAGCATTTTTTAGGTTTAAATGGTATGCCACGTCGTTATTCTG
Ar32_116_F_smithae_Mt_Wilson    TTTCCCTCAGCATTTTTTAGGTTTAAATGGTATGCCACGTCGTTATTCTG
Ar33_121_J_sp_indet_Kanangra    TTTTCCTCAGCATTTTTTAGGTTTGAATGGTATACCTCGTCGTTATTCTG
Ar34_123_J_sp_indet_Kanangra    TTTTCCTCAGCATTTTTTAGGTTTGAATGGTATACCTCGTCGTTATTCTG
Ar33_119_J_sp_indet_Kanangra    TTTTCCTCAGCATTTTTTAGGTTTGAATGGTATACCTCGTCGTTATTCTG
Ar33_120_J_sp_indet_Kanangra    TTTTCCTCAGCATTTTTTAGGATTGAATGGTATACCTCGTCGTTATTCTG
Ar34_122_J_sp_indet_Kanangra    TTTTCCTCAGCATTTTTTGGGTTTGAATGGTATACCTCGTCGTTATTCTG
Ar43_107_F_milledgei_Barr_Tops  TTTTCCTCAGCATTTTTTAGGGTTAAATGGGATACCACGTCGTTATTCTG
Ar43_108_J_milledgei_Barr_Tops  TTTTCCTCAGCATTTTTTAGGGTTAAATGGGATACCACGTCGTTATTCTG
Ar42_112_J_milledgei_Barr_Tops  TTTTCCTCAGCATTTTTTAGGGTTAAATGGGATACCACGTCGTTATTCTG
Ar43_109_J_milledgei_Barr_Tops  TTTTCCTCAGCATTTTTTAGGGTTAAATGGGATACCACGTCGTTATTCTG
Ar42_110_J_milledgei_Barr_Tops  TTTTCCTCAACATTTTTTAGGGTTGAATGGTATACCACGTCGTTATTCTG
Ar42_111_J_milledgei_Barr_Tops  TTTTCCTCAACATTTTTTAGGGTTGAATGGTATACCACGTCGTTATTCCG
Ar49_95_M_christopheri_Dorrigo  CTTTCCTCAACATTTTTTAGGTTTGAATGGTATACCACGTCGTTATTCTG
Ar49_97_J_christopheri_Dorrigo  CTTTCCTCAACATTTTTTAGGTTTGAATGGTATACCACGTCGTTATTCTG
Ar50_98_J_christopheri_Cascade  CTTTCCTCAACATTTTTTAGGTTTGAATGGTATACCACGTCGTTATTCTG
Ar50_100_J_christopheri_Cascad  CTTTCCTCAACATTTTTTAGGTTTGAATGGTATACCACGTCGTTATTCTG
Ar50_99_J_christopheri_Cascade  CTTTCCTCAACATTTTTTAGGTTTGAATGGTATACCACGTCGTTATTCTG
Ar49_96_J_christopheri_Dorrigo  CTTTCCTCAACATTTTTTAGGTTTGAATGGTATACCACGTCGTTATTCTG
Ar51_101_M_platnickorum_New_Eng TTTTCCTCAACATTTTTTAGGGTTGAATGGTATACCACGTCGTTATTCAG
Ar51_102_F_platnickorum_New_Eng TTTTCCTCAACATTTTTTAGGGTTGAATGGTATACCACGTCGTTATTCAG
Ar51_103_J_platnickorum_New_Eng TTTTCCTCAACATTTTTTAGGGTTGAATGGTATACCACGTCGTTATTCAG
Ar47_104_J_sp_indet_Willi_Will  TTTTCCTCAACATTTTTTAGGATTAAATGGTATACCACGTCGTTATTCAG
Ar47_105_J_sp_indet_Willi_Will  TTTTCCTCAACATTTTTTAGGATTAAATGGTATACCACGTCGTTATTCAG
Ar46_106_M_binfordae_Kerewong   TTTTCCCCAACATTTTTTAGGGTTGAATGGTATACCACGTCGTTATTCAG
Ar30_126_J_helenae_Macquarie_P  TTTTCCTCAACATTTTTTAGGGTTGAATGGGATACCACGTCGCTATTCGG
Ar30_125_J_helenae_Macquarie_P  TTTTCCTCAACATTTTTTAGGGTTGAATGGGATACCACGTCGCTATTCGG
Ar30_124_J_helenae_Macquarie_P  TTTTCCTCAACATTTTTTAGGGTTGAATGGGATACCACGTCGCTATTCGG
Ar56_54_M_dianneae_Binna_Burra  TTTCCCACAACATTTTTTAGGTTTGAATGGTATACCACGTCGTTATTCTG
Ar56_56_J_dianneae_Binna_Burra  TTTCCCACAACATTTTTTAGGTTTGAATGGTATACCACGTCGTTATTCTG
Ar56_55_J_dianneae_Binna_Burra  TTTCCCACAACATTTTTTAGGTTTGAATGGTATACCACGTCGTTATTCTG
Ar59_60_M_dianneae_Mt_Tamborin  TTTTCCACAACATTTTTTGGGTTTGAATGGTATACCACGTCGTTATTCTG
Ar59_62_J_dianneae_Mt_Tamborin  TTTTCCACAACATTTTTTGGGTTTGAATGGTATACCACGTCGTTATTCTG
Ar59_61_J_dianneae_Mt_Tamborin  TTTTCCACAACATTTTTTGGGTTTGAATGGTATACCACGTCGTTATTCTG
Ar55_90_J_cunninghami_Main_Rng  TTTTCCTCAACATTTTTTAGGTTTAAATGGTATGCCGCGTCGTTATTCTG
Ar55_91_J_cunninghami_Main_Rng  TTTTCCTCAACATTTTTTAGGTTTAAATGGTATGCCGCGTCGTTATTCTG
Ar55_89_F_cunninghami_Main_Rng  TTTTCCTCAACATTTTTTAGGTTTAAATGGTATGCCGCGTCGTTATTCTG
Ar52_93_J_monteithi_Gibralter   TTTTCCTCAACATTTTTTAGGTTTGAATGGTATACCACGTCGTTATTCAG
Ar52_92_F_monteithi_Gibralter   TTTTCCTCAACATTTTTTAGGTTTGAATGGTATACCACGTCGTTATTCAG
Ar52_94_J_monteithi_Gibralter   TTTTCCTCAACATTTTTTAGGTTTGAATGGTATACCACGTCGTTATTCAG
MG_45_J_NEQ                     TTTCCCTCAGCATTTTTTAGGTATAAATGGTATACCTCGTCGTTATTCTG
WF_9_F_mainae_Albany_Wind_Farm  TTTTCCTCAACATTTTTTAGGGTTAAATGGTATACCTCGTCGGTATTCAG
GR_17_J_mainae_Gull_Rock_NP     TTTTCCTCAACATTTTTTAGGGTTAAATGGTATACCTCGTCGGTATTCAG
CO_158_F_janineae_Wellington    TTTTCCTCAACATTTTTTAGGGTTAAATGGAATACCTCGTCGGTATTCAG
KV_38_J_janineae_Karri_Valley   TTTTCCTCAACATTTTTTAGGGTTAAATGGAATACCTCGTCGATATTCAG
EP_40_J_robinsi_Ellen_Peak      TTTTCCTCAACATTTTTTAGGTTTAAATGGGATACCTCGTCGATATTCAG
EP_41_J_robinsi_Ellen_Peak      TTTTCCTCAACATTTTTTAGGTTTAAATGGGATACCTCGTCGATATTCAG
Ar14_49_F_vichickmani_Acheron   TTTTCCTCAGCATTTTTTAGGATTAAATGGTATACCTCGTCGATATTCGG
Ar14_134_J_vichickmani_Acheron  TTTTCCTCAGCATTTTTTAGGATTAAATGGTATACCTCGTCGATATTCGG
Eriauchenius_workmani           TTTTCCTCAACATTTTTTAGGGTTGAATGGTATGCCTCGTCGTTATTCAG
Zearchaea_sp1                   TTTTCCTCAACATTTTTTAGGTTTGAATGGTATACCGCGGCGGTATTCTR
Zearchaea_sp2                   TTTCCCTCAGCATTTTTTAGGATTAAATGGAATACCACGTCGGTATTCTG
Otiothops                       TTTCCCTCAGCATTTTTTAGGATTGAATGGGATGCCACGACGTTATTCAG
Hickmania                       TTTTCCTCAACATTTTTTAGGTCTTAATGGTATACCTCGGCGGTATTCTG
Tarlina                         TTTTCCTCAACATTTTTTAGGGTTAAATGGTATACCGCGTCGTTATTCTG

Ar57_46_J_nodosa_Mt_Warning     ATTATCCTGATGCTTTTATTTATTGAAATATGGTTTCTTCTTTAGGGTCT
Ar58_53_J_nodosa_Mt_Warning     ATTATCCTGATGCTTTTATTTACTGAAATATGGTTTCTTCTTTAGGGTCT
Ar56_58_J_nodosa_Binna_Burra    ATTATCCTGACGCTTTTATTTACTGAAATATAGTTTCTTCTTTAGGGTCT
LAM_51_J_nodosa_Binna_Burra     ATTATCCTGACGCTTTTATTTACTGAAATATAGTTTCTTCTTTAGGGTCT
KT_63_F_alani_Kroombit_Tops     ATTATCCTGATGCTTTTATTTATTGAAATATAGTTTCTTCTTTAGGGTCT
KT_64_J_alani_Kroombit_Tops     ATTATCCTGATGCTTTTATTTATTGAAATATAGTTTCTTCTTTAGGGTCT
KT_65_J_alani_Kroombit_Tops     ATTATCCTGATGCTTTTATTTATTGAAATATAGTTTCTTCTTTAGGGTCT
KT_66_M_alani_Kroombit_Tops     ATTATCCTGATGCTTTTATTTATTGAAATATAGTTTCTTCTTTAGGGTCT
KT_67_J_alani_Kroombit_Tops     ATTATCCTGATGCTTTTATTTATTGAAATATAGTTTCTTCTTTAGGGTCT
BUL_68_M_aleenae_Bulburin_NP    ATTATCCTGATGCTTTTATTTATTGAAATATAATTTCTTCTTTAGGTTCT
BUL_69_J_aleenae_Bulburin_NP    ATTATCCTGATGCTTTTATTTATTGAAATATAATTTCTTCTTTAGGTTCT
BUL_70_J_aleenae_Bulburin_NP    ATTATCCTGATGCTTTTATTTATTGAAATATAGTTTCTTCTTTAGGTTCT
Ar67_76_F_judyae_Conondale_NP   ATTATCCTGATGCTTTTATTTATTGAAATATAGTGTCTTCTTTAGGATCT
Ar67_78_J_judyae_Conondale_NP   ATTATCCTGATGCTTTTATTTATTGAAATATAGTGTCTTCTTTAGGATCT
Ar66_79_J_judyae_Conondale_NP   ATTATCCTGATGCTTTTATTTATTGAAATATAGTGTCTTCTTTAGGATCT
Ar68_81_J_judyae_Mapleton_FR    ATTATCCTGATGCTTTTATTTATTGAAATATAGTCTCTTCTTTAGGATCT
Ar68_82_J_judyae_Mapleton_FR    ATTATCCTGATGCTTTTATTTATTGAAATATAGTCTCTTCTTTAGGATCT
Ar68_80_M_judyae_Mapleton_FR    ATTATCCTGATGCTTTTATTTATTGAAATATAGTCTCTTCTTTAGGATCT
Ar73_83_F_raveni_Mt_Glorious    ATTATCCTGATGCTTTTATTTATTGGAATATGGTTTCTTCTTTAGGGTCA
Ar73_84_J_raveni_Mt_Glorious    ATTATCCTGATGCTTTTATTTATTGGAATATGGTTTCTTCTTTAGGGTCA
Ar73_85_J_raveni_Mt_Glorious    ATTATCCTGATGCTTTTATTTATTGGAATATGGTTTCTTCTTTAGGGTCA
Ar69_86_M_raveni_Mt_Mee         ATTATCCTGATGCTTTTATTTATTGGAATATGGTTTCTTCTTTAGGGTCA
Ar69_87_J_raveni_Mt_Mee         ATTATCCTGATGCTTTTATTTATTGGAATATGGTTTCTTCTTTAGGGTCA
Ar69_88_J_raveni_Mt_Mee         ATTATCCTGATGCTTTTATTTATTGGAATATGGTTTCTTCTTTAGGGTCA
Ar70_73_M_harmsi_Bunya_Mtns     ATTATCCTGATGCTTTTGTTTATTGAAATATAGTTTCTTCTTTAGGATCA
Ar70_75_J_harmsi_Bunya_Mtns     ATTATCCTGATGCTTTTGTTTATTGAAATATAGTTTCTTCTTTAGGATCA
Ar70_74_J_harmsi_Bunya_Mtns     ATTATCCTGATGCTTTTGTTTATTGAAATATAGTTTCTTCTTTAGGATCA
Ar71_71_J_harmsi_Bunya_Mtns     ATTATCCTGATGCTTTTGTTTATTGAAATATAGTTTCTTCTTTAGGATCA
Ar71_72_J_harmsi_Bunya_Mtns     ATTATCCTGATGCTTTTGTTTATTGAAATATGGTTTCTTCTTTAGGATCA
Ar28_47_J_mcguiganae_Monga_NP   ATTATCCTGATGCTTTTGTTTATTGGAATATAGTTTCTTCTTTAGGGTCT
Ar28_128_J_mcguiganae_Monga_NP  ATTATCCTGATGCTTTTGTTTATTGGAATATAGTTTCTTCTTTAGGGTCT
Ar27_130_J_sp_indet_Badja_SF    ATTATCCAGATGCTTTTGTTTATTGGAATATAGTTTCTTCTTTAGGATCT
Ar27_131_J_sp_indet_Badja_SF    ATTATCCAGATGCTTTTGTTTATTGGAATATAGTTTCTTCTTTAGGATCT
Ar27_129_J_sp_indet_Badja_SF    ATTATCCAGATGCTTTTGTTTATTGGAATATAGTTTCTTCTTTAGGATCT
Ar41_48_F_mascordi_Coolah       ATTATCCAGATGCTTTTGTGTATTGAAACATAGTTTCTTCTTTAGGGTCT
Ar41_114_J_mascordi_Coolah      ATTATCCAGATGCTTTTGTGTATTGAAATATAGTTTCTTCTTTAGGGTCT
Ar41_113_J_mascordi_Coolah      ATTATCCAGATGCTTTTGTGTATTGAAATATAGTTTCTTCTTTAGGGTCT
Ar40_115_M_mascordi_Coolah      ATTATCCAGATGCTTTTGTGTATTGAAATATAGTTTCTTCTTTAGGGTCT
Ar32_117_J_smithae_Mt_Wilson    ATTATCCTGATGCTTTTGTTTATTGAAACATAGTTTCTTCTTTAGGGTCT
Ar32_118_J_smithae_Mt_Wilson    ATTATCCTGATGCTTTTGTTTATTGAAACATAGTTTCTTCTTTAGGGTCT
Ar32_116_F_smithae_Mt_Wilson    ATTATCCTGATGCTTTTGTTTATTGAAACATAGTTTCTTCTTTAGGGTCT
Ar33_121_J_sp_indet_Kanangra    ATTATCCAGATGCTTTCGTTTATTGAAATATAGTTTCTTCTTTGGGGTCA
Ar34_123_J_sp_indet_Kanangra    ATTATCCAGATGCTTTCGTTTATTGAAATATAGTTTCTTCTTTGGGGTCA
Ar33_119_J_sp_indet_Kanangra    ATTATCCAGATGCTTTCGTTTATTGAAATATAGTTTCTTCTTTGGGGTCA
Ar33_120_J_sp_indet_Kanangra    ATTATCCAGATGCTTTTGTTTATTGAAATATAGTTTCTTCTTTAGGGTCA
Ar34_122_J_sp_indet_Kanangra    ATTATCCAGATGCTTTTGTTTATTGAAATATGGTTTCTTCTTTAGGGTCA
Ar43_107_F_milledgei_Barr_Tops  ATTATCCAGATGCTTTTGTATATTGAAATATAGTTTCTTCTTTAGGATCT
Ar43_108_J_milledgei_Barr_Tops  ATTATCCAGATGCTTTTGTATATTGAAATATAGTTTCTTCTTTAGGATCT
Ar42_112_J_milledgei_Barr_Tops  ATTATCCAGATGCTTTTGTATATTGAAATATAGTTTCTTCTTTAGGATCT
Ar43_109_J_milledgei_Barr_Tops  ATTATCCAGATGCTTTTGTATATTGAAATATAGTTTCTTCTTTAGGATCT
Ar42_110_J_milledgei_Barr_Tops  ATTATCCAGATGCTTTTGTGTATTGAAATATAGTTTCTTCTTTGGGATCT
Ar42_111_J_milledgei_Barr_Tops  ATTATCCAGATGCTTTTGTGTATTGAAATATAGTTTCTTCTTTAGGATCT
Ar49_95_M_christopheri_Dorrigo  ATTATCCTGATGCTTTTATTTATTGAAATATAGTTTCTTCTTTGGGTTCT
Ar49_97_J_christopheri_Dorrigo  ATTATCCTGATGCTTTTATTTATTGAAATATAGTTTCTTCTTTGGGTTCT
Ar50_98_J_christopheri_Cascade  ATTATCCTGATGCTTTTATTTATTGGAATATAGTTTCTTCTTTAGGTTCT
Ar50_100_J_christopheri_Cascad  ATTATCCTGATGCTTTTATTTATTGGAATATAGTTTCTTCTTTAGGTTCT
Ar50_99_J_christopheri_Cascade  ATTATCCTGATGCTTTTATTTATTGGAATATAGTTTCTTCTTTAGGTTCT
Ar49_96_J_christopheri_Dorrigo  ATTATCCTGATGCTTTTATTTATTGGAATATGGTTTCTTCTTTAGGTTCT
Ar51_101_M_platnickorum_New_Eng ATTATCCTGATGCTTTTGTTTATTGAAATATAGTTTCTTCTTTGGGTTCT
Ar51_102_F_platnickorum_New_Eng ATTATCCTGATGCTTTTGTTTATTGAAATATAGTTTCTTCTTTGGGTTCT
Ar51_103_J_platnickorum_New_Eng ATTATCCTGATGCTTTTGTTTATTGAAATATAGTTTCTTCTTTGGGTTCT
Ar47_104_J_sp_indet_Willi_Will  ATTATCCTGATGCTTTTATTTATTGAAATATAGTTTCTTCTTTAGGTTCT
Ar47_105_J_sp_indet_Willi_Will  ATTATCCTGATGCTTTTATTTATTGAAATATAGTTTCTTCTTTAGGTTCT
Ar46_106_M_binfordae_Kerewong   ATTATCCTGATGCTTTTATTTATTGGAATATAGTTTCTTCTTTAGGTTCT
Ar30_126_J_helenae_Macquarie_P  ATTATCCTGATGCTTTTGTTTATTGGAATATAGTTTCTTCTTTAGGATCT
Ar30_125_J_helenae_Macquarie_P  ATTATCCTGATGCTTTTGTTTATTGGAATATAGTTTCTTCTTTAGGATCT
Ar30_124_J_helenae_Macquarie_P  ATTATCCTGATGCTTTTGTTTATTGGAATATAGTTTCTTCTTTAGGATCT
Ar56_54_M_dianneae_Binna_Burra  ATTACCCAGATGCTTTTATTTATTGAAATATAATTTCTTCTTTAGGGTCT
Ar56_56_J_dianneae_Binna_Burra  ATTACCCAGATGCTTTTATTTATTGAAATATAATTTCTTCTTTAGGGTCT
Ar56_55_J_dianneae_Binna_Burra  ATTACCCAGATGCTTTTATTTATTGAAATATAGTTTCTTCTTTAGGGTCT
Ar59_60_M_dianneae_Mt_Tamborin  ATTATCCAGATGCTTTTATTTATTGAAATATAGTTTCTTCTTTAGGGTCT
Ar59_62_J_dianneae_Mt_Tamborin  ATTATCCAGATGCTTTTATTTATTGAAATATAGTTTCTTCTTTAGGGTCT
Ar59_61_J_dianneae_Mt_Tamborin  ATTATCCAGATGCTTTTATTTATTGAAATATAGTTTCTTCTTTAGGGTCT
Ar55_90_J_cunninghami_Main_Rng  ATTATCCTGATGCTTTTGTTTATTGAAATATAATTTCTTCTTTAGGGTCT
Ar55_91_J_cunninghami_Main_Rng  ATTATCCTGATGCTTTTGTTTATTGAAATATAATTTCTTCTTTAGGGTCT
Ar55_89_F_cunninghami_Main_Rng  ATTATCCTGATGCTTTTGTTTATTGAAATATAATTTCTTCTTTAGGGTCT
Ar52_93_J_monteithi_Gibralter   ATTATCCTGATGTTTTTATTTATTGGAATATAGTTTCATCTTTAGGGTCT
Ar52_92_F_monteithi_Gibralter   ATTATCCTGATGTTTTTATTTATTGGAATATAGTTTCATCTTTAGGGTCT
Ar52_94_J_monteithi_Gibralter   ATTATCCTGATGTTTTTATTTATTGGAATATAGTTTCGTCTTTAGGGTCT
MG_45_J_NEQ                     ATTATCCTGATGTGTTTGTGTATTGAAATATAATTTCTTCGTTGGGTTCT
WF_9_F_mainae_Albany_Wind_Farm  ATTATCCTGATGTTTTTATTTATTGAAATATGATTTCTTCTATTGGGTCT
GR_17_J_mainae_Gull_Rock_NP     ATTATCCTGATGTTTTTATTTATTGAAATATGATTTCTTCTATTGGGTCT
CO_158_F_janineae_Wellington    ATTATCCTGATGTTTTTATTTATTGAAATATAGTTTCTTCTATTGGATCT
KV_38_J_janineae_Karri_Valley   ATTATCCTGATGTTTTTATTTATTGAAATATAGTTTCTTCTATTGGATCT
EP_40_J_robinsi_Ellen_Peak      ATTATCCTGATGTTTTTATTTACTGAAATATAATTTCTTCTATTGGATCT
EP_41_J_robinsi_Ellen_Peak      ATTATCCTGATGTTTTTATTTACTGAAATATAATTTCTTCTATTGGATCT
Ar14_49_F_vichickmani_Acheron   ATTACCCTGATGTTTTTATTTATTGAAATATGGTTTCTTCTATTGGGTCT
Ar14_134_J_vichickmani_Acheron  ATTACCCTGATGTTTTTATTTATTGAAATATGGTTTCTTCTATTGGGTCT
Eriauchenius_workmani           ATTATCCAGATGCGTTTATTTTTTGAAATATAGTGTCTTCTTTAGGATCT
Zearchaea_sp1                   ATTAYCCAGACGTTTTTATTTTTTGAAACATTATTTCATCTTTAGGATCA
Zearchaea_sp2                   ACTATCCTGATGTTTTTATTTTTTGAAATATTATTTCTTCTTTGGGTTCT
Otiothops                       ATTATCCTGATGTTTATTCTTTTTGAAATATAATTTCATCGATAGGATCT
Hickmania                       ATTATCCTGATGCTTTTACTTTTTGGAATAGTGTTTCTTCTTTTGGCTCT
Tarlina                         ACTATCCCGATGCTTTTACTTTTTGAAATATTATTTCTTCTTTAGGTTCG

Ar57_46_J_nodosa_Mt_Warning     TTATTATCTTTGTTGGGAATTTTATTTTTTATGTTAATCATTTGAGATAG
Ar58_53_J_nodosa_Mt_Warning     TTATTATCTTTGTTGGGAATTTTATTTTTTATGTTAATCATTTGAGATGG
Ar56_58_J_nodosa_Binna_Burra    TTATTATCTTTATTAGGAATTTTATTTTTTATATTAATCATTTGAGATGG
LAM_51_J_nodosa_Binna_Burra     TTATTATCTTTATTAGGAATTTTATTTTTTATATTAATCATCTGAGATGG
KT_63_F_alani_Kroombit_Tops     TTATTATCTTTATTTGGTATTTTATTTTTTATATTAATTATTTGGGAGGG
KT_64_J_alani_Kroombit_Tops     TTATTATCTTTATTTGGTATTTTATTTTTTATATTAATTATTTGGGAGGG
KT_65_J_alani_Kroombit_Tops     TTATTATCTTTATTTGGTATTTTATTTTTTATATTAATTATTTGGGAGGG
KT_66_M_alani_Kroombit_Tops     TTATTATCTTTATTTGGTATTTTATTTTTTATATTAATTATTTGGGAGGG
KT_67_J_alani_Kroombit_Tops     TTACTATCTTTATTTGGTATTTTATTTTTTATATTAATTATTTGGGAGGG
BUL_68_M_aleenae_Bulburin_NP    TTATTATCTTTATTTGGAATTTTATTTTTTATATTAATTATTTGAGAGGG
BUL_69_J_aleenae_Bulburin_NP    TTATTATCTTTATTTGGAATTTTATTTTTTATATTAATTATTTGAGAGGG
BUL_70_J_aleenae_Bulburin_NP    TTATTATCTTTATTTGGAATTTTATTTTTTATATTAATTATTTGAGAGGG
Ar67_76_F_judyae_Conondale_NP   TTATTATCTTTATTTGGTATTTTATTTTTTATATTAATTATTTGAGAAGG
Ar67_78_J_judyae_Conondale_NP   TTATTATCTTTATTTGGTATTTTATTTTTTATGTTAATTATTTGAGAAGG
Ar66_79_J_judyae_Conondale_NP   TTATTATCTTTATTTGGTATTTTATTTTTTATGTTAATTATTTGAGAAGG
Ar68_81_J_judyae_Mapleton_FR    TTGTTATCTTTATTTGGTATTTTATTTTTTATATTAATTATTTGGGAAGG
Ar68_82_J_judyae_Mapleton_FR    TTGTTATCTTTATTTGGTATTTTATTTTTTATATTAATTATTTGGGAAGG
Ar68_80_M_judyae_Mapleton_FR    TTGTTATCTTTATTTGGTATTTTATTTTTTATATTAATTATTTGGGAAGG
Ar73_83_F_raveni_Mt_Glorious    TTATTATCTTTATTTGGAATTTTATTTTTTATATTAATTATTTGAGAGGG
Ar73_84_J_raveni_Mt_Glorious    TTATTATCTTTATTTGGAATTTTATTTTTTATATTAATTATTTGAGAGGG
Ar73_85_J_raveni_Mt_Glorious    TTATTATCTTTATTTGGAATTTTATTTTTTATATTAATTATTTGAGAGGG
Ar69_86_M_raveni_Mt_Mee         TTATTATCTTTATTTGGAATTTTATTTTTTATATTAATTATTTGAGAGGG
Ar69_87_J_raveni_Mt_Mee         TTATTATCTTTATTTGGAATTTTATTTTTTATATTAATTATTTGAGAGGG
Ar69_88_J_raveni_Mt_Mee         TTATTATCTTTATTTGGAATTTTATTTTTTATATTAATTATTTGAGAGGG
Ar70_73_M_harmsi_Bunya_Mtns     TTGTTATCTTTATTTGGTATTTTGTTTTTTATAATAATTATTTGAGAGGG
Ar70_75_J_harmsi_Bunya_Mtns     TTGTTATCTTTATTTGGTATTTTGTTTTTTATAATAATTATTTGAGAGGG
Ar70_74_J_harmsi_Bunya_Mtns     TTGTTATCTTTATTTGGTATTTTGTTTTTTATAATAATTATTTGAGAGGG
Ar71_71_J_harmsi_Bunya_Mtns     TTGTTATCTTTATTTGGTATTTTGTTTTTTATAATAATTATTTGAGAGGG
Ar71_72_J_harmsi_Bunya_Mtns     TTGTTATCTTTATTTGGTATTTTGTTTTTTATAATAATTATTTGAGAGGG
Ar28_47_J_mcguiganae_Monga_NP   TTATTATCTTTATTTGGAATTTTATTTTTTATGTTTATTATTTGGGAAGG
Ar28_128_J_mcguiganae_Monga_NP  TTATTATCTTTATTTGGAATTTTATTTTTTATGTTTATTATTTGGGAAGG
Ar27_130_J_sp_indet_Badja_SF    TTATTGTCTTTATTTGGAATTTTATTTTTTATATTTATTATTTGGGAGGG
Ar27_131_J_sp_indet_Badja_SF    TTATTGTCTTTATTTGGAATTTTATTTTTTATATTTATTATTTGGGAGGG
Ar27_129_J_sp_indet_Badja_SF    TTATTGTCTTTATTTGGAATTTTATTTTTTATATTTATTATTTGGGAGGG
Ar41_48_F_mascordi_Coolah       TTATTGTCTTTGTTAGGAATTTTATTTTTTATGTTAATTATTTGGGAAGG
Ar41_114_J_mascordi_Coolah      TTATTGTCTTTGTTAGGAATTTTATTTTTTATGTTAATTATTTGGGAAGG
Ar41_113_J_mascordi_Coolah      TTATTGTCTTTGTTAGGAATTTTATTTTTTATGCTAATTATTTGGGAAGG
Ar40_115_M_mascordi_Coolah      TTATTATCTTTGTTAGGAATTTTATTTTTTATGTTAATTATTTGGGAAGG
Ar32_117_J_smithae_Mt_Wilson    TTATTATCTTTGTTTGGTATTTTGTTTTTTATAATAATTATTTGAGAGGG
Ar32_118_J_smithae_Mt_Wilson    TTATTATCTTTGTTTGGTATTTTGTTTTTTATAATAATTATTTGAGAGGG
Ar32_116_F_smithae_Mt_Wilson    TTATTATCTTTGTTTGGTATTTTGTTTTTTATAGTAATTATTTGAGAGGG
Ar33_121_J_sp_indet_Kanangra    TTATTATCTTTGTTTGGTATTTTGTTTTTTATGATAATTATTTGAGAGGG
Ar34_123_J_sp_indet_Kanangra    TTATTATCTTTGTTTGGTATTTTGTTTTTTATGATAATTATTTGAGAGGG
Ar33_119_J_sp_indet_Kanangra    TTATTATCTTTGTTTGGTATTTTGTTTTTTATGATAATTATTTGAGAGGG
Ar33_120_J_sp_indet_Kanangra    TTATTATCTTTGTTTGGTATTTTGTTTTTTATAATAATTATTTGAGAGGG
Ar34_122_J_sp_indet_Kanangra    TTATTATCTTTGTTTGGTATTTTGTTTTTTATGATAATTATTTGAGAGGG
Ar43_107_F_milledgei_Barr_Tops  TTATTATCTTTGTTTGGGGTTTTATTTTTTATACTAATTATTTGAGAAGG
Ar43_108_J_milledgei_Barr_Tops  TTATTATCTTTGTTTGGGGTTTTATTTTTTATACTAATTATTTGAGAAGG
Ar42_112_J_milledgei_Barr_Tops  TTATTATCTTTGTTTGGGGTTTTATTTTTTATACTAATTATTTGAGAAGG
Ar43_109_J_milledgei_Barr_Tops  TTATTATCTTTGTTTGGGGTTTTATTTTTTATGCTAATTATTTGAGAAGG
Ar42_110_J_milledgei_Barr_Tops  TTATTATCTTTGTTTGGTGTTTTATTTTTTATGTTAATTATTTGAGAGGG
Ar42_111_J_milledgei_Barr_Tops  TTATTATCTTTGTTTGGTGTTTTATTTTTTATGTTAATTATTTGAGAGGG
Ar49_95_M_christopheri_Dorrigo  TTATTGTCTTTATTAGGGGTTTTATTTTTTATGTTAATTGTTTGAGAGGG
Ar49_97_J_christopheri_Dorrigo  TTATTGTCTTTATTAGGGGTTTTATTTTTTATGTTGATTGTTTGAGAGGG
Ar50_98_J_christopheri_Cascade  TTATTGTCTTTATTAGGGGTTTTATTTTTTATGTTGATTGTTTGAGAAGG
Ar50_100_J_christopheri_Cascad  TTATTGTCTTTATTAGGGGTTTTATTTTTTATGTTGATTGTTTGAGAAGG
Ar50_99_J_christopheri_Cascade  TTATTGTCTTTATTAGGGGTTTTATTTTTTATGTTGATTGTTTGAGAAGG
Ar49_96_J_christopheri_Dorrigo  TTATTGTCTTTATTAGGGGTTTTATTTTTTATGTTGATTGTTTGAGAAGG
Ar51_101_M_platnickorum_New_Eng TTATTGTCTTTATTAGGGGTTTTATTTTTTATAATAATTATTTGGGAGGG
Ar51_102_F_platnickorum_New_Eng TTATTGTCTTTATTAGGGGTTTTATTTTTTATAATAATTATTTGGGAGGG
Ar51_103_J_platnickorum_New_Eng TTATTGTCTTTATTAGGGGTTTTATTTTTTATAATAATTATTTGGGAGGG
Ar47_104_J_sp_indet_Willi_Will  TTATTATCTTTATTAGGTGTTTTATTTTTTATATTAATTATTTGAGATGG
Ar47_105_J_sp_indet_Willi_Will  TTATTATCTTTATTAGGTGTTTTATTTTTTATATTAATTATTTGAGATGG
Ar46_106_M_binfordae_Kerewong   TTATTATCTTTATTTGGTGTTTTATTTTTTATATTAATTATTTGAGAGGG
Ar30_126_J_helenae_Macquarie_P  CTTTTATCTTTATTAGGTGTTTTATTTTTTATAATAATTATTTGGGATGG
Ar30_125_J_helenae_Macquarie_P  CTTTTATCTTTATTAGGTGTTTTATTTTTTATAATAATTATTTGGGATGG
Ar30_124_J_helenae_Macquarie_P  CTTTTATCTTTATTAGGTGTTTTATTTTTTATAATAATTATTTGGGATGG
Ar56_54_M_dianneae_Binna_Burra  TTATTGTCTTTATTGGGTATTTTATTTTTTATGTTGATTATTTGAGAGGG
Ar56_56_J_dianneae_Binna_Burra  TTATTGTCTTTATTGGGTATTTTATTTTTTATGTTGATTATTTGAGAGGG
Ar56_55_J_dianneae_Binna_Burra  TTATTGTCTTTATTGGGTATTTTATTTTTTATGTTGATTATTTGAGAGGG
Ar59_60_M_dianneae_Mt_Tamborin  TTATTGTCTTTATTGGGTATTTTATTTTTTATGTTAATTATTTGAGAGGG
Ar59_62_J_dianneae_Mt_Tamborin  TTATTGTCTTTATTGGGTATTTTATTTTTTATGTTAATTATTTGAGAGGG
Ar59_61_J_dianneae_Mt_Tamborin  TTATTGTCTTTATTGGGTATTTTATTTTTTATGTTAATTATTTGAGAAGG
Ar55_90_J_cunninghami_Main_Rng  TTATTATCTTTATTGGGAATTTTATTTTTTATGTTAATTATTTGGGAGGG
Ar55_91_J_cunninghami_Main_Rng  TTATTATCTTTATTGGGAATTTTATTTTTTATGTTAATTATTTGGGAGGG
Ar55_89_F_cunninghami_Main_Rng  TTATTATCTTTATTGGGAATTTTATTTTTTATGTTAATTATTTGGGAGGG
Ar52_93_J_monteithi_Gibralter   TTATTGTCTTTGTTGGGAATTTTATTTTTTATAATGATTATTTGAGAGGG
Ar52_92_F_monteithi_Gibralter   TTATTGTCTTTGTTGGGAATTTTATTTTTTATAATGATTATTTGAGAGGG
Ar52_94_J_monteithi_Gibralter   TTATTGTCTTTGTTGGGAATTTTATTTTTTATAATGATTATTTGAGATGG
MG_45_J_NEQ                     TTATTATCATTGTTGGGAACTTTGTTTTTTATGTTTATTATTTGGGATGG
WF_9_F_mainae_Albany_Wind_Farm  TTATTATCTTTATTTGGTATTTTATTATTTTTATTAATTATTTGGGAGGG
GR_17_J_mainae_Gull_Rock_NP     TTATTATCTTTATTTGGTATTTTATTATTTTTATTAATTATTTGGGAGGG
CO_158_F_janineae_Wellington    TTATTGTCTTTATTAGGAATTTTATTGTTTTTATTAATTATTTGAGAAGG
KV_38_J_janineae_Karri_Valley   TTATTGTCTTTATTAGGAATTTTATTGTTTTTATTAATTATTTGAGAAGG
EP_40_J_robinsi_Ellen_Peak      TTATTGTCTTTGTTTGGTATTTTACTATTTTTATTAATTATTTGAGAAGG
EP_41_J_robinsi_Ellen_Peak      TTATTGTCTTTGTTTGGTATTTTACTATTTTTATTAATTATTTGAGAAGG
Ar14_49_F_vichickmani_Acheron   TTATTATCATTATTAGGTATTTTATTGTTTGTGTTAATTGTTTGAGAGGG
Ar14_134_J_vichickmani_Acheron  TTATTATCATTATTAGGTATTTTATTGTTTGTGTTAATTGTTTGAGAGGG
Eriauchenius_workmani           TTTTTATCTTTAATGGGAGTTTTATTATTTGTGTATGTTATTTGAGAGAG
Zearchaea_sp1                   TTATTATCATTATTTGGGGTTGTTTTATTTTTATTTTTGATTTGGGAAAG
Zearchaea_sp2                   TTATTATCATTATTTGGAGTTTTTTTCTTTTTGTTTTTAATTTGAGAGAG
Otiothops                       TTGATATCATTATTAGGAGTAATTATATTTTTGTTTATAATTTGGGAAAG
Hickmania                       ATTTTATCTCTTTTTGGTGTTATATTTTTTGTTATATTAATTTGAGAATC
Tarlina                         ATTATATCTTTATTTGGTGTTATTTTTTTTGTTATAATAATTTGAGATGC

Ar57_46_J_nodosa_Mt_Warning     ATTTATTTCAAAAAATTTAGGATTTTCGAATTATTATATGTATTCGTCGT
Ar58_53_J_nodosa_Mt_Warning     ATTTATTTCAAAAAATTTAGGATTTTCGAATTATTATATGTATTCGTCGT
Ar56_58_J_nodosa_Binna_Burra    ATTTATTTCAAAAAATTTAGGATTTTCGAATTATTATATATATTCTTCGT
LAM_51_J_nodosa_Binna_Burra     ATTTATTTCAAAAAATTTAGGATTTTCGAATTATTATATATATTCTTCGT
KT_63_F_alani_Kroombit_Tops     ATTTATTTCTAGGAATTTAAGATTTTCTAATTATTACATATATTCTTCAT
KT_64_J_alani_Kroombit_Tops     ATTTATTTCTAGGAATTTAAGATTTTCTAATTATTACATATATTCTTCAT
KT_65_J_alani_Kroombit_Tops     ATTTATTTCTAGGAATTTAAGATTTTCTAATTATTACATATATTCTTCAT
KT_66_M_alani_Kroombit_Tops     ATTTATTTCTAGGAATTTAAGATTTTCTAATTATTACATATATTCTTCAT
KT_67_J_alani_Kroombit_Tops     ATTTATTTCTAGGAATCTAAGATTTTCTAATTATTACATATATTCTTCAT
BUL_68_M_aleenae_Bulburin_NP    TTTTATTTCTAAAAGTTTAAGATTTTCTAATTATTATATATATTCTTCAT
BUL_69_J_aleenae_Bulburin_NP    TTTTATTTCTAAAAGTTTAAGATTTTCTAATTATTATATATATTCTTCAT
BUL_70_J_aleenae_Bulburin_NP    TTTTATTTCTAAAAGTTTAAGATTTTCTAATTATTATATATATTCTTCAT
Ar67_76_F_judyae_Conondale_NP   TTTTATTTCTAAGAGTTTAAGATTTTCTAATTATTATATATATTCTTCAT
Ar67_78_J_judyae_Conondale_NP   TTTTATTTCTAAGAGTTTAAGATTTTCTAATTATTATATATATTCTTCAT
Ar66_79_J_judyae_Conondale_NP   TTTTATTTCTAAGAGTTTAAGATTTTCTAATTATTATATATATTCTTCAT
Ar68_81_J_judyae_Mapleton_FR    TTTTATTTCTAAGAGTTTAAGATTTTCTAATTATTATATATATTCTTCAT
Ar68_82_J_judyae_Mapleton_FR    TTTTATTTCTAAGAGTTTAAGATTTTCTAATTATTATATATATTCTTCAT
Ar68_80_M_judyae_Mapleton_FR    TTTTATTTCTAAGAGTTTAAGATTTTCTAATTATTATATATATTCTTCAT
Ar73_83_F_raveni_Mt_Glorious    TTTTATTTCTAAAAATTTAAGTTTTTCTAATTATTATATATATTCTTCTT
Ar73_84_J_raveni_Mt_Glorious    TTTTATTTCTAAAAATTTAAGTTTTTCTAATTATTATATATATTCTTCTT
Ar73_85_J_raveni_Mt_Glorious    TTTTATTTCTAAAAATTTAAGTTTTTCTAATTATTATATATATTCTTCTT
Ar69_86_M_raveni_Mt_Mee         TTTTATTTCTAAAAATTTAAGTTTTTCTAATTATTATATATATTCTTCGT
Ar69_87_J_raveni_Mt_Mee         TTTTATTTCTAAAAATTTAAGTTTTTCTAATTATTATATATATTCTTCGT
Ar69_88_J_raveni_Mt_Mee         TTTTATTTCTAAAAATTTAAGTTTTTCTAATTATTATATATATTCTTCGT
Ar70_73_M_harmsi_Bunya_Mtns     ATTTATTTCTAAAAATTTAAGATTTTCAAATTATTATATGTATTCTTCAT
Ar70_75_J_harmsi_Bunya_Mtns     ATTTATTTCTAAAAATTTAAGATTTTCAAATTATTATATGTATTCTTCAT
Ar70_74_J_harmsi_Bunya_Mtns     ATTTATTTCTAAAAATTTAAGATTTTCAAATTATTATATGTATTCTTCAT
Ar71_71_J_harmsi_Bunya_Mtns     ATTTATTTCTAAAAATTTAAGATTTTCAAATTATTATATGTATTCTTCAT
Ar71_72_J_harmsi_Bunya_Mtns     ATTTATTTCTAAAAATTTAAGATTTTCAAATTATTATATGTATTCTTCAT
Ar28_47_J_mcguiganae_Monga_NP   GTTTGTTTCTAAGAGTTTAGGGTTTTCTAATTATTATGTATATTCTTCGT
Ar28_128_J_mcguiganae_Monga_NP  GTTTGTTTCTAAGAGTTTAGGGTTTTCTAATTATTATGTATATTCTTCGT
Ar27_130_J_sp_indet_Badja_SF    ATTTGTTTCTAGGAGTTTAGGATTTTCTAATTATTATGTGTATTCTTCGT
Ar27_131_J_sp_indet_Badja_SF    ATTTGTTTCTAGGAGTTTAGGATTTTCTAATTATTATGTGTATTCTTCGT
Ar27_129_J_sp_indet_Badja_SF    ATTTGTTTCTAGGAGTTTAGGATTTTCTAATTATTATGTGTATTCTTCGT
Ar41_48_F_mascordi_Coolah       ATTTGTCTCTAAAAATATAGGGTTTTCTAATTATTATATATATTCTTCGT
Ar41_114_J_mascordi_Coolah      ATTTGTCTCTAAAAATATAGGGTTTTCTAATTATTATATATATTCTTCGT
Ar41_113_J_mascordi_Coolah      ATTTGTCTCTAAAAATATAGGGTTTTCTAATTATTATATATATTCTTCGT
Ar40_115_M_mascordi_Coolah      ATTTGTCTCTAAAAATATAGGGTTTTCTAATTATTATATATATTCTTCGT
Ar32_117_J_smithae_Mt_Wilson    TTTTGTTTCTAAGAATTTAGGGTTTTCAAATTATTATATATATTCTTCAT
Ar32_118_J_smithae_Mt_Wilson    TTTTGTTTCTAAGAATTTAGGGTTTTCAAATTATTATATATATTCTTCAT
Ar32_116_F_smithae_Mt_Wilson    TTTTGTTTCTAAGAATTTAGGGTTTTCAAATTATTATATATATTCTTCAT
Ar33_121_J_sp_indet_Kanangra    GTTTGTTTCTAGGAATTTAGGGTTTTCGAATTATTATGTATATTCTTCGT
Ar34_123_J_sp_indet_Kanangra    GTTTGTTTCTAGGAATTTAGGGTTTTCGAATTATTATGTATATTCTTCGT
Ar33_119_J_sp_indet_Kanangra    GTTTGTTTCTAGGAATTTAGGGTTTTCGAATTATTATGTATATTCTTCGT
Ar33_120_J_sp_indet_Kanangra    GTTTGTTTCTAGGAGTTTAGGGTTTTCGAATTATTATGTGTATTCTTCAT
Ar34_122_J_sp_indet_Kanangra    GTTTGTTTCTAGGAATTTAGGGTTTTCTAATTATTATGTATATTCTTCAC
Ar43_107_F_milledgei_Barr_Tops  GTTTATTTCTAAGAATTTAAGATTTTCAAATTATTACGTGTATTCTTCGT
Ar43_108_J_milledgei_Barr_Tops  GTTTATTTCTAAGAATTTAAGATTTTCAAATTATTACGTGTATTCTTCGT
Ar42_112_J_milledgei_Barr_Tops  GTTTATTTCTAAGAATTTAAGATTTTCAAATTATTACGTGTATTCTTCGT
Ar43_109_J_milledgei_Barr_Tops  GTTTATTTCTAAGAATTTAAGATTTTCAAATTATTACGTGTATTCTTCGT
Ar42_110_J_milledgei_Barr_Tops  TTTTATTTCTAAGAATTTAAGATTTTCAAATTATTATGTATATTCTTCAT
Ar42_111_J_milledgei_Barr_Tops  GTTTATTTCTAAGAATTTAAGATTTTCAAATTATTATGTATATTCTTCAT
Ar49_95_M_christopheri_Dorrigo  TTTTATTTCTAAAAATTTGAGATTTACAAATTATTATATATATTCTTCGT
Ar49_97_J_christopheri_Dorrigo  TTTTATTTCTAAAAATTTGAGATTTACAAATTATTATATATATTCTTCGT
Ar50_98_J_christopheri_Cascade  TTTTATTTCTAAGAATTTAAGATTTACAAATTATTATATATATTCTTCGT
Ar50_100_J_christopheri_Cascad  TTTTATTTCTAAGAATTTAAGATTTACAAATTATTATATATATTCTTCGT
Ar50_99_J_christopheri_Cascade  CTTTATTTCTAAGAATTTAAGATTTACAAATTATTATATATATTCTTCGT
Ar49_96_J_christopheri_Dorrigo  CTTTATTTCTAAGAATTTAAGATTTACAAATTATTATATATATTCTTCGT
Ar51_101_M_platnickorum_New_Eng GTTTATTTCTAAAAATTTAAGTTTTTCTAGTTATTTTATATATTCTTCAT
Ar51_102_F_platnickorum_New_Eng GTTTATTTCTAAAAATTTAAGTTTTTCTAGTTATTTTATATATTCTTCAT
Ar51_103_J_platnickorum_New_Eng GTTTATTTCTAAAAATTTAAGTTTTTCTAGTTATTTTATATATTCTTCAT
Ar47_104_J_sp_indet_Willi_Will  ATTTATTTCTAAGAATTTAAGATTTTCTAATTATTATATATATTCTTCAT
Ar47_105_J_sp_indet_Willi_Will  GTTTATTTCTAAGAATTTAAGATTTTCTAATTATTATATATATTCTTCAT
Ar46_106_M_binfordae_Kerewong   GTTTGTTTCTAAGAATTTAAGATTTTCTAATTATTATATATATTCTTCAT
Ar30_126_J_helenae_Macquarie_P  ATTTGTTTCTAAGAATTTAAGTTTTACTAATTATTATGTTTATTCTTCAT
Ar30_125_J_helenae_Macquarie_P  ATTTGTTTCTAAGAATTTAAGTTTTACTAATTATTATGTTTATTCTTCAT
Ar30_124_J_helenae_Macquarie_P  ATTTGTTTCTAAGAATTTAAGTTTTACTAATTATTATGTTTATTCTTCAT
Ar56_54_M_dianneae_Binna_Burra  GTTTATTTCTAAAAATTTAAGATTTTCTAGTTATCATATATATTCTTCGT
Ar56_56_J_dianneae_Binna_Burra  GTTTATTTCTAAAAATTTAAGATTTTCTAGTTATCATATATATTCTTCGT
Ar56_55_J_dianneae_Binna_Burra  GTTTATTTCTAAAAATTTAAGATTTTCTAGTTATCATATATATTCTTCGT
Ar59_60_M_dianneae_Mt_Tamborin  GTTTATTTCTAAAAATTTAAGATTTTCTAGTTACTATATATATTCTTCAT
Ar59_62_J_dianneae_Mt_Tamborin  ATTTATTTCTAAAAATTTAAGATTTTCTAGTTACTATATATATTCTTCAT
Ar59_61_J_dianneae_Mt_Tamborin  GTTTATTTCTAAAAATTTAAGATTTTCTAGTTACTATATATATTCTTCAT
Ar55_90_J_cunninghami_Main_Rng  ATTTATTTCTAAGAATTTGGGATTTTCTAGCTATTATATATATTCTTCAT
Ar55_91_J_cunninghami_Main_Rng  ATTTATTTCTAAGAATTTGGGATTTTCTAGCTATTATATATATTCTTCAT
Ar55_89_F_cunninghami_Main_Rng  ATTTATTTCTAAGAATTTGGGATTTTCTAGCTATTATATATATTCTTCAT
Ar52_93_J_monteithi_Gibralter   GTTTATATCTAGGAATTTAAAGTTTTCAAATTATTATATATACTCTTCAT
Ar52_92_F_monteithi_Gibralter   GTTTATATCTAGGAATTTAAAGTTTTCAAATTATTATATATACTCTTCAT
Ar52_94_J_monteithi_Gibralter   GTTTATATCTAGGAATTTAAAGTTTTCAAATTATTATATATACTCTTCAT
MG_45_J_NEQ                     TTTTATTTCTAAAAATTTAGATTTTATAAGATATTATATATATTCTTCAT
WF_9_F_mainae_Albany_Wind_Farm  GTTTATTTTAAAAAATACAATATTTTTTAGTTACTATAATTATTCTTCAT
GR_17_J_mainae_Gull_Rock_NP     GTTTATTTTAAAAAATACAATATTTTTTAGTTACTATAATTATTCTTCAT
CO_158_F_janineae_Wellington    ATTTATTTTAAAGAATACAATATTTTTTAGTTATTATAATTATTCTTCGT
KV_38_J_janineae_Karri_Valley   ATTTATTTTAAAAAATACAATATTTTTTAGTTATTATAATTATTCTTCGT
EP_40_J_robinsi_Ellen_Peak      ATTTATTTTAAAAAACACTGTATTTTTTAATTATTATAATTATTCTTCAT
EP_41_J_robinsi_Ellen_Peak      ATTTATTTTAAAAAACACTGTATTTTTTAATTATTATAATTATTCTTCAT
Ar14_49_F_vichickmani_Acheron   TTTTGTTTTTAAAAATAGTGTGTTTATTAGATACTATAATTATTCTTCGT
Ar14_134_J_vichickmani_Acheron  TTTTGTTTTTAAAAATAGTGTGTTTATTAGATACTATAATTATTCTTCGT
Eriauchenius_workmani           TTTTGTTAATAAGAATAGAAATAATATATTTTATTATATTTCTTCATCTT
Zearchaea_sp1                   TATAGTAATGAAATTTATAAATTTTANAATTTTTTTTGTTACTTCTTCTA
Zearchaea_sp2                   TATAGTTTTTAAGCTTTCTAATTATAGAATTTATTTTGTAAATTCTTCAA
Otiothops                       TATTGTGGGTAAATATTCTAGAAGAATATTATATTATGTTAGTCCTTCAT
Hickmania                       TTTTTTTATAAAATATTCTAATTGTATTGTATTTTTTGTTGTTTCTTCTT
Tarlina                         CCTTTTAATAAAACATTCAAATAATACAATTTACTTTATAAGAAGAAATT

Ar57_46_J_nodosa_Mt_Warning     TAGAGTGAAATAATGGAGTTCCCCCATTAGATCATACATTTAATCAGTTA
Ar58_53_J_nodosa_Mt_Warning     TAGAGTGAAATAATGGAGTTCCTCCATTAGATCATACATTTAATCAGTTA
Ar56_58_J_nodosa_Binna_Burra    TGGAGTGAAATAATGGAGTTCCCCCATTAGATCATACATTTAATCAGTTA
LAM_51_J_nodosa_Binna_Burra     TGGAGTGAAATAATGGAGTTCCCCCATTAGATCACACATTTAATCAGTTA
KT_63_F_alani_Kroombit_Tops     TGGAATGAAATAACGGAGTTCCTCCTATAGATCATACTTTTAATCAATTA
KT_64_J_alani_Kroombit_Tops     TGGAATGAAATAACGGAGTTCCTCCTATAGATCATACTTTTAATCAATTA
KT_65_J_alani_Kroombit_Tops     TGGAATGAAATAACGGAGTTCCTCCTATAGATCATACTTTTAATCAATTA
KT_66_M_alani_Kroombit_Tops     TGGAATGAAATAACGGAGTTCCTCCTATAGATCATACTTTTAATCAATTA
KT_67_J_alani_Kroombit_Tops     TGGAATGAAATAATGGAGTTCCTCCTATAGATCATACTTTTAATCAATTA
BUL_68_M_aleenae_Bulburin_NP    TGGAATGAAATAATGGTGTGCCTCCTATGGATCATACTTTTAATCAATTA
BUL_69_J_aleenae_Bulburin_NP    TGGAATGAAATAATGGTGTGCCTCCTATGGATCATACTTTTAATCAATTA
BUL_70_J_aleenae_Bulburin_NP    TGGAATGAAATAATGGTGTGCCTCCTATGGATCATACTTTTAATCAATTA
Ar67_76_F_judyae_Conondale_NP   TAGAATGAAGTAATGGGGTTCCTCCTATAGATCATACTTTTAATCAATTA
Ar67_78_J_judyae_Conondale_NP   TAGAATGAAGTAATGGGGTTCCTCCTATAGATCATACTTTTAATCAATTA
Ar66_79_J_judyae_Conondale_NP   TAGAATGAAGTAATGGGGTTCCTCCTATAGATCATACTTTTAATCAATTA
Ar68_81_J_judyae_Mapleton_FR    TAGAATGAAGTAACGGGGTTCCTCCTATAGATCATACTTTTAATCAATTA
Ar68_82_J_judyae_Mapleton_FR    TAGAATGAAGTAACGGGGTTCCTCCTATAGATCATACTTTTAATCAATTA
Ar68_80_M_judyae_Mapleton_FR    TAGAATGAAGTAACGGGGTTCCTCCTATAGATCATACTTTTAATCAATTA
Ar73_83_F_raveni_Mt_Glorious    TAGAATGAAATAATGGAGTTCCTCCTATAGATCATACTTTTAATCAATTA
Ar73_84_J_raveni_Mt_Glorious    TAGAATGAAATAATGGAGTTCCTCCTATAGATCATACTTTTAATCAATTA
Ar73_85_J_raveni_Mt_Glorious    TAGAATGAAATAATGGAGTTCCTCCTATAGATCATACTTTTAATCAATTA
Ar69_86_M_raveni_Mt_Mee         TAGAATGAAATAATGGAGTTCCTCCTATAGATCATACCTTTAATCAATTA
Ar69_87_J_raveni_Mt_Mee         TAGAATGAAATAATGGAGTTCCTCCTATAGATCATACCTTTAATCAATTA
Ar69_88_J_raveni_Mt_Mee         TAGAATGAAATAATGGAGTTCCTCCTATAGATCATACCTTTAATCAATTA
Ar70_73_M_harmsi_Bunya_Mtns     TGGAGTGAAATAATGGTGTTCCTCCTATAGATCATACTTTTAATCAATTA
Ar70_75_J_harmsi_Bunya_Mtns     TGGAGTGAAATAATGGTGTTCCTCCTATAGATCATACTTTTAATCAATTA
Ar70_74_J_harmsi_Bunya_Mtns     TGGAGTGAAATAATGGTGTTCCTCCTATAGATCATACTTTTAATCAATTA
Ar71_71_J_harmsi_Bunya_Mtns     TGGAGTGAAATAATGGTGTTCCTCCTATAGATCATACTTTTAATCAATTA
Ar71_72_J_harmsi_Bunya_Mtns     TGGAGTGAAATAATGGTGTTCCTCCTATAGATCATACTTTTAATCAATTA
Ar28_47_J_mcguiganae_Monga_NP   TGGAGTGAAATAATGGTGTTCCTCCTATAGATCATACTTTTAATCAATTA
Ar28_128_J_mcguiganae_Monga_NP  TGGAGTGAAATAATGGTGTTCCTCCTATAGATCATACTTTTAATCAATTA
Ar27_130_J_sp_indet_Badja_SF    TGGAGTGAAATAATGGTGTTCCTCCTATAGATCATACTTTTAATCAATTA
Ar27_131_J_sp_indet_Badja_SF    TGGAGTGAAATAATGGTGTTCCTCCTATAGATCATACTTTTAATCAATTA
Ar27_129_J_sp_indet_Badja_SF    TGGAGTGAAATAATGGTGTTCCTCCTATAGATCATACTTTTAATCAATTA
Ar41_48_F_mascordi_Coolah       TAGAATGAAATAATGGTGTACCTCCTATGGATCACACTTTTAATCAATTA
Ar41_114_J_mascordi_Coolah      TAGAATGAAATAATGGTGTACCTCCTATGGATCACACTTTTAATCAATTA
Ar41_113_J_mascordi_Coolah      TAGAATGAAATAATGGTGTACCTCCTATGGATCACACTTTTAATCAATTA
Ar40_115_M_mascordi_Coolah      TAGAATGAAATAATGGTGTACCTCCTATGGATCACACTTTTAATCAATTA
Ar32_117_J_smithae_Mt_Wilson    TAGAGTGAAGTAATGGGGTACCTCCTATAGATCATACTTTTAATCAATTA
Ar32_118_J_smithae_Mt_Wilson    TAGAGTGAAGTAATGGGGTACCTCCTATAGATCATACTTTTAATCAATTA
Ar32_116_F_smithae_Mt_Wilson    TAGAGTGAAGTAATGGGGTACCTCCTATAGATCATACTTTTAATCAATTA
Ar33_121_J_sp_indet_Kanangra    TAGAGTGAAATAATGGGGTGCCTCCTATAGATCACACTTTTAATCAATTA
Ar34_123_J_sp_indet_Kanangra    TAGAGTGAAATAATGGGGTGCCTCCTATAGATCACACTTTTAATCAATTA
Ar33_119_J_sp_indet_Kanangra    TAGAGTGAAATAATGGGGTGCCTCCTATAGATCACACTTTTAATCAATTA
Ar33_120_J_sp_indet_Kanangra    TAGAGTGAAATAATGGGGTGCCTCCTATAGATCATACTTTTAATCAATTA
Ar34_122_J_sp_indet_Kanangra    TAGAGTGAAATAATGGGGTGCCTCCTATAGATCATACTTTTAATCAGTTA
Ar43_107_F_milledgei_Barr_Tops  TGGAATGAAGTAATGGGGTTCCTCCTATAGATCATACTTTTAATCAGTTA
Ar43_108_J_milledgei_Barr_Tops  TGGAATGAAGTAATGGGGTTCCTCCTATAGATCATACTTTTAATCAGTTA
Ar42_112_J_milledgei_Barr_Tops  TGGAATGAAGTAATGGGGTTCCTCCTATAGATCATACTTTTAATCAGTTA
Ar43_109_J_milledgei_Barr_Tops  TGGAATGAAGTAATGGGGTTCCTCCTATAGATCATACTTTTAATCAGTTA
Ar42_110_J_milledgei_Barr_Tops  TAGAGTGAAGAAATGGGGTACCTCCTATAGATCATACTTTTAATCAGTTA
Ar42_111_J_milledgei_Barr_Tops  TAGAGTGAAGAAATGGGGTTCCTCCTATAGATCATACTTTTAATCAGTTA
Ar49_95_M_christopheri_Dorrigo  TGGAGTGAAATAATGGTGTCCCTCCTATGGATCATACTTTTAATCAATTA
Ar49_97_J_christopheri_Dorrigo  TAGAGTGAAATAATGGTGTCCCTCCTATGGATCATACTTTTAATCAATTA
Ar50_98_J_christopheri_Cascade  TAGAGTGAAATAATGGTGTTCCTCCTATAGATCATACTTTTAATCAATTA
Ar50_100_J_christopheri_Cascad  TAGAGTGAAATAATGGTGTTCCTCCTATAGATCATACTTTTAATCAATTA
Ar50_99_J_christopheri_Cascade  TAGAGTGAAATAATGGTGTTCCTCCTATAGATCATACTTTTAATCAATTA
Ar49_96_J_christopheri_Dorrigo  TAGAGTGAAATAATGGTGTTCCTCCTATAGATCATACTTTTAATCAATTA
Ar51_101_M_platnickorum_New_Eng TAGAGTGAAATAATGGTGTTCCTCCTATAGATCATACTTTTAATCAATTA
Ar51_102_F_platnickorum_New_Eng TAGAGTGAAATAATGGTGTTCCTCCTATAGATCATACTTTTAATCAATTA
Ar51_103_J_platnickorum_New_Eng TAGAGTGAAATAATGGTGTTCCTCCTATAGATCATACTTTTAATCAATTA
Ar47_104_J_sp_indet_Willi_Will  TGGAATGAAATAATGGGGTTCCACCAATAGATCATACTTTTAATCAATTA
Ar47_105_J_sp_indet_Willi_Will  TGGAATGAAATAATGGGGTTCCACCAATAGATCATACTTTTAATCAATTG
Ar46_106_M_binfordae_Kerewong   TAGAGTGAAATATAGGAACTCCTCCTATAGATCATACTTTTAATCAATTG
Ar30_126_J_helenae_Macquarie_P  TAGAATGAAATAATGGGGTTCCTCCTATAGATCATACTTTTAATCAATTA
Ar30_125_J_helenae_Macquarie_P  TAGAATGAAATAATGGGGTTCCTCCTATAGATCATACTTTTAATCAATTA
Ar30_124_J_helenae_Macquarie_P  TAGAATGAAATAATGGGGTTCCTCCTATAGATCATACTTTTAATCAATTA
Ar56_54_M_dianneae_Binna_Burra  TAGAGTGAAATAATGGGGTTCCTCCTTTAGATCATACTTTTAATCAATTA
Ar56_56_J_dianneae_Binna_Burra  TAGAGTGAAATAATGGGGTTCCTCCTTTAGATCATACTTTTAATCAATTA
Ar56_55_J_dianneae_Binna_Burra  TAGAGTGAAATAATGGGGTTCCTCCTTTAGATCATACTTTTAATCAATTA
Ar59_60_M_dianneae_Mt_Tamborin  TGGAGTGAAATAATGGGGTTCCTCCCTTAGATCATACTTTCAATCAATTA
Ar59_62_J_dianneae_Mt_Tamborin  TGGAGTGAAATAATGGGGTTCCTCCCTTAGATCATACTTTCAATCAATTA
Ar59_61_J_dianneae_Mt_Tamborin  TGGAGTGAAATAATGGGGTTCCCCCCTTAGATCATACTTTCAATCAATTA
Ar55_90_J_cunninghami_Main_Rng  TGGAGTGAAATAATGGTGTTCCTCCTTTAGATCATACTTTTAATCAATTA
Ar55_91_J_cunninghami_Main_Rng  TGGAGTGAAATAATGGTGTTCCTCCTTTAGATCATACTTTTAATCAATTA
Ar55_89_F_cunninghami_Main_Rng  TGGAGTGAAATAATGGTGTTCCTCCTTTAGATCATACTTTTAATCAATTA
Ar52_93_J_monteithi_Gibralter   TAGAGTGGAATAATGGGGTTCCACCTTTAGATCATACTTTTAATCAATTA
Ar52_92_F_monteithi_Gibralter   TAGAGTGGAATAATGGGGTTCCACCTTTAGATCATACTTTTAATCAATTA
Ar52_94_J_monteithi_Gibralter   TAGAGTGGAATAATGGGGTTCCACCTTTAGACCATACTTTTAATCAATTA
MG_45_J_NEQ                     TAGAGTGGGATAATGGTGTTCCTCCTATAGATCATACATTTAATCAATTA
WF_9_F_mainae_Albany_Wind_Farm  TAGAATGAGAAAATGGAGTTCCTCCTATAGATCATACTTTTAATCAATTA
GR_17_J_mainae_Gull_Rock_NP     TAGAATGAGAAAATGGAGTTCCTCCTATAGATCATACTTTTAATCAATTA
CO_158_F_janineae_Wellington    TAGAATGGGAAAATGGGGTTCCTCCTATAGATCATACTTTTAATCAATTA
KV_38_J_janineae_Karri_Valley   TAGAATGGGAAAATGGGGTTCCTCCTATAGATCATACTTTTAATCAATTA
EP_40_J_robinsi_Ellen_Peak      TAGAATGAGGTAATGGGGTTCCTCCTATAGATCATACTTTTAATCAATTA
EP_41_J_robinsi_Ellen_Peak      TAGAATGAGGTAATGGGGTTCCTCCTATAGATCATACTTTTAATCAATTA
Ar14_49_F_vichickmani_Acheron   TGGAGTGAGGAAATGGTGTACCGCCTATAGATCATACTTTTAATCAATTA
Ar14_134_J_vichickmani_Acheron  TGGAGTGAGGAAATGGTGTACCGCCTATAGATCATACTTTTAATCAATTA
Eriauchenius_workmani           TAGAATGAATTAATGATGTACCTCCTTTAGATCATACATTTAATCAATTA
Zearchaea_sp1                   TTGAAGATATTAATAATGTCCCACCTATAGATCAYACTTTTAATTCTTTA
Zearchaea_sp2                   TTGAAGATGTTAATAATGTTCCCCCTATAGATCACACTTTTAATTCCTTA
Otiothops                       TAGAGTGAGAATATTTCAGTCCACCTATTGATCATACATTTAATCAATTA
Hickmania                       TGGATTGATTTAATAGTAGTCCTCCTTTAGACCATACTTTTAGTCAGTTA
Tarlina                         TAGAATGAAATAATGATAATCCTCCTTTAGATCATACGTTTAATCAAATA

Ar57_46_J_nodosa_Mt_Warning     GGACAATTGAATATTTAATTTTTGCCAACTTGAGGTTCGTTGTATTTTCA
Ar58_53_J_nodosa_Mt_Warning     GGACAATTGAATATCTAATTTTTGCCAACTTGAGGTTCGTTGTATTTTCA
Ar56_58_J_nodosa_Binna_Burra    GGACAATTGAATATTTAATTTTTGCCAACTTGAGGTTCATTGTATTTTCA
LAM_51_J_nodosa_Binna_Burra     GGACAATTGAATATTTAATTTTTGCCAACTTGAGGTTCGTTGTATTTTCA
KT_63_F_alani_Kroombit_Tops     GGTCAATTAAATATTTAACTTTTGCCAACTTGAGGGTCATTATATTTTCA
KT_64_J_alani_Kroombit_Tops     GGTCAATTAAATATTTAACTTTTGCCAACTTGAGGGTCATTATATTTTCA
KT_65_J_alani_Kroombit_Tops     GGTCAATTAAATATTTAACTTTTGCCAACTTGAGGGTCATTATATTTTCA
KT_66_M_alani_Kroombit_Tops     GGTCAATTAAATATTTAACTTTTGCCAACTTGAGGGTCATTATATTTTCA
KT_67_J_alani_Kroombit_Tops     GGTCAATTAAATATTTAACTTTTGCCAACTTGAGGGTCATTATATTTTCA
BUL_68_M_aleenae_Bulburin_NP    GGTCAATTAAATATTTAACTTTTGCCAACTTGGGGATCTTTATATTTTCA
BUL_69_J_aleenae_Bulburin_NP    GGTCAATTAAATATTTAACTTTTGCCAACTTGGGGATCTTTATATTTTCA
BUL_70_J_aleenae_Bulburin_NP    GGTCAATTAAATATTTAACTTTTGCCAACTTGGGGATCTTTATATTTTCA
Ar67_76_F_judyae_Conondale_NP   GGTCAATTAAATATTTAACTTTTGCCAACTTGGGGTTCATTATATTTTCA
Ar67_78_J_judyae_Conondale_NP   GGTCAATTAAATATTTAACTTTTGCCAACTTGGGGTTCATTATATTTTCA
Ar66_79_J_judyae_Conondale_NP   GGTCAACTAAATATTTAACTTTTGCCAACTTGGGGTTCATTATATTTTCA
Ar68_81_J_judyae_Mapleton_FR    GGTCAATTAAATATTTAACTTTTGCCAACTTGGGGTTCATTATATTTTCA
Ar68_82_J_judyae_Mapleton_FR    GGTCAATTAAATATTTAACTTTTGCCAACTTGGGGTTCATTATATTTTCA
Ar68_80_M_judyae_Mapleton_FR    GGTCAATTAAATATTTAACTTTTGCCAACTTGGGGTTCATTATATTTTCA
Ar73_83_F_raveni_Mt_Glorious    AGTCAATTAAATATTTAATTTTTGCCAACTTGGGGTTCGTTGTATTTTCA
Ar73_84_J_raveni_Mt_Glorious    AGTCAATTAAATATTTAATTTTTGCCAACTTGGGGTTCGTTGTATTTTCA
Ar73_85_J_raveni_Mt_Glorious    AGTCAATTAAATATTTAATTTTTGCCAACTTGGGGTTCGTTGTATTTTCA
Ar69_86_M_raveni_Mt_Mee         AGTCAATTAAATATTTAATTTTTGCCAACTTGGGGTTCGTTGTATTTTCA
Ar69_87_J_raveni_Mt_Mee         AGTCAATTAAATATTTAATTTTTGCCAACTTGGGGTTCGTTGTATTTTCA
Ar69_88_J_raveni_Mt_Mee         AGTCAATTAAATATTTAATTTTTGCCAACTTGGGGTTCGTTGTATTTTCA
Ar70_73_M_harmsi_Bunya_Mtns     AGTCAATTAACTATTTAACTTTTGCCAACTTGAGGATCTTTATATTTTCA
Ar70_75_J_harmsi_Bunya_Mtns     AGTCAATTAACTATTTAACTTTTGCCAACTTGAGGATCTTTATATTTTCA
Ar70_74_J_harmsi_Bunya_Mtns     AGTCAATTAACTATTTAACTTTTGCCAACTTGAGGATCTTTATATTTTCA
Ar71_71_J_harmsi_Bunya_Mtns     AGTCAATTAACTATTTAACTTTTGCCAACTTGAGGATCTTTATATTTTCA
Ar71_72_J_harmsi_Bunya_Mtns     AGTCAATTAACTATTTAACTTTTGCCAACTTGAGGATCTTTATATTTTCA
Ar28_47_J_mcguiganae_Monga_NP   AGTCAATTGAATATTTAATTTTTGCCAACTTGGGGTTCATTATATTTTCA
Ar28_128_J_mcguiganae_Monga_NP  AGTCAATTGAATATTTAATTTTTGCCAACTTGGGGTTCATTATATTTTCA
Ar27_130_J_sp_indet_Badja_SF    AGTCAATTGAATATTTAATTTTTGCCAACTTGGGGTTCATTGTATTTTCA
Ar27_131_J_sp_indet_Badja_SF    AGTCAATTGAATATTTAATTTTTGCCAACTTGGGGTTCATTGTATTTTCA
Ar27_129_J_sp_indet_Badja_SF    AGTCAATTGAATATTTAATTTTTGCCAACTTGGGGTTCATTGTATTTTCA
Ar41_48_F_mascordi_Coolah       AGTCAATTGAATATTTAATTTTTGCCAACTTGGGGTTCATTATATTTTCA
Ar41_114_J_mascordi_Coolah      AGTCAATTGAATATTTAATTTTTGCCAACTTGGGGTTCATTATATTTTCA
Ar41_113_J_mascordi_Coolah      AGTCAGTTGAATATTTAATTTTTGCCAACTTGGGGTTCATTATATTTTCA
Ar40_115_M_mascordi_Coolah      AGTCAGTTGAATATTTAATTTTTGCCAACTTGGGGTTCATTATATTTTCA
Ar32_117_J_smithae_Mt_Wilson    AGTCAATTAAATATTTAATTTTTGCCAACTTGGGGTTCATTATATTTTCA
Ar32_118_J_smithae_Mt_Wilson    AGTCAATTAAATATTTAATTTTTGCCAACTTGGGGTTCATTATATTTTCA
Ar32_116_F_smithae_Mt_Wilson    AGTCAATTAAATATTTAATTTTTGCCAACTTGGGGTTCATTATATTTTCA
Ar33_121_J_sp_indet_Kanangra    AGTCAGTTGAATATCTAATTTTTGCCAACTTGGGGTTCATTATATTTTCA
Ar34_123_J_sp_indet_Kanangra    AGTCAGTTGAATATCTAATTTTTGCCAACTTGGGGTTCATTATATTTTCA
Ar33_119_J_sp_indet_Kanangra    AGTCAGTTGAATATCTAATTTTTGCCAACTTGGGGTTCATTATATTTTCA
Ar33_120_J_sp_indet_Kanangra    AGTCAGTTGAATATTTAATTTTTGCCAACTTGGGGTTCATTATATTTTCA
Ar34_122_J_sp_indet_Kanangra    AGTCAATTGAATATTTAATTTTTGCCAACTTGGGGTTCATTATATTTTCA
Ar43_107_F_milledgei_Barr_Tops  AGTCAATTGAATATTTAATTTTTGCCAACTTGGGGTTCATTATATTTTCA
Ar43_108_J_milledgei_Barr_Tops  AGTCAATTGAATATTTAATTTTTGCCAACTTGGGGTTCATTATATTTTCA
Ar42_112_J_milledgei_Barr_Tops  AGTCAATTGAATATTTAATTTTTGCCAACTTGGGGTTCATTATATTTTCA
Ar43_109_J_milledgei_Barr_Tops  AGTCAATTGAATATTTAATTTTTGCCAACTTGGGGTTCATTATATTTTCA
Ar42_110_J_milledgei_Barr_Tops  AGTCAATTGAATATTTAATTTTTGCCAACTTGGGGTTCATTGTATTTTCA
Ar42_111_J_milledgei_Barr_Tops  AGTCAATTGAATATTTAATTTTTGCCAACTTGGGGTTCATTGTATTTTCA
Ar49_95_M_christopheri_Dorrigo  AGCCAATTGAATACTTAATATTTGCCAACTTGAGGTTCGTTGTATTTTCA
Ar49_97_J_christopheri_Dorrigo  AGCCAATTGAATACTTAATATTTGCCAACTTGAGGTTCGTTGTATTTTCA
Ar50_98_J_christopheri_Cascade  AGTCAGTTGAATGTTTAATATTTGCCAACTTGAGGTTCGTTGTATTTTCA
Ar50_100_J_christopheri_Cascad  AGTCAGTTGAATGTTTAATATTTGCCAACTTGAGGTTCGTTGTATTTTCA
Ar50_99_J_christopheri_Cascade  AGTCAGTTGAATGTTTAATATTTGCCAACTTGAGGTTCGTTGTATTTTCA
Ar49_96_J_christopheri_Dorrigo  AGTCAATTGAATGTTTAATATTTGCCAACTTGAGGTTCGTTGTATTTTCA
Ar51_101_M_platnickorum_New_Eng AGTCAATTGAGTGTTTAATTTTTGCCGACTTGAGGTTCATTGTATTTTCA
Ar51_102_F_platnickorum_New_Eng AGTCAATTGAGTGTTTAATTTTTGCCGACTTGAGGTTCATTGTATTTTCA
Ar51_103_J_platnickorum_New_Eng AGTCAATTGAGTGTTTAATTTTTGCCGACTTGAGGTTCATTGTATTTTCA
Ar47_104_J_sp_indet_Willi_Will  AGTCAATTAAATATTTAATTTTTGCCAACTTGAGGTTCATTATATTTTCA
Ar47_105_J_sp_indet_Willi_Will  AGTCAATTAAACATTTAATCTTTGCCAACTTGAGGTTCATTATATTTTCA
Ar46_106_M_binfordae_Kerewong   AGTCAATTAAATATTTAATTTTTGCCAACTTGAGGTTCTTTATATTTTCA
Ar30_126_J_helenae_Macquarie_P  AGTCAATTGAATATTTAATTTTTGCCAACTTGAGGTTCATTATATTTTCA
Ar30_125_J_helenae_Macquarie_P  AGTCAATTGAATATTTAATTTTTGCCAACTTGAGGTTCATTATATTTTCA
Ar30_124_J_helenae_Macquarie_P  AGTCAATTGAATATTTAATTTTTGCCAACTTGAGGTTCATTATATTTTCA
Ar56_54_M_dianneae_Binna_Burra  AGTCAATTAAATATATAATTTTTGCCAACTTGAGGTTCTTTATATTTTCA
Ar56_56_J_dianneae_Binna_Burra  AGTCAATTAAATATATAATTTTTGCCAACTTGAGGTTCTTTATATTTTCA
Ar56_55_J_dianneae_Binna_Burra  AGTCAATTAAATATATAATTTTTGCCAACTTGAGGTTCTTTATATTTTCA
Ar59_60_M_dianneae_Mt_Tamborin  AGTCAATTAAATATATAATTTTTGCCAACTTGAGGTTCTTTATATTTTCA
Ar59_62_J_dianneae_Mt_Tamborin  AGTCAATTAAATATATAATTTTTGCCAACTTGAGGTTCTTTATATTTTCA
Ar59_61_J_dianneae_Mt_Tamborin  AGTCAATTAAATATATAATTTTTGCCAACTTGAGGTTCTTTATATTTTCA
Ar55_90_J_cunninghami_Main_Rng  AGTCAATTGAATATTTAATTTTTGCCAACTTGAGGTTCTTTATATTTTCA
Ar55_91_J_cunninghami_Main_Rng  AGTCAATTGAATATTTAATTTTTGCCAACTTGAGGTTCTTTATATTTTCA
Ar55_89_F_cunninghami_Main_Rng  AGTCAATTGAATATTTAATTTTTGCCAACTTGAGGTTCTTTATATTTTCA
Ar52_93_J_monteithi_Gibralter   AGTCAGTTGAATGTTTAACTTTTGCCAACTTGGGGGTCGTTATATTTTCA
Ar52_92_F_monteithi_Gibralter   AGTCAGTTGAATGTTTAACTTTTGCCAACTTGGGGGTCGTTATATTTTCA
Ar52_94_J_monteithi_Gibralter   AGTCAGTTGAATGTTTAACTTTTGCCAACTTGGGGGTCGTTATATTTTCA
MG_45_J_NEQ                     AGTCAACTAAGTATTTAATTTTTGCCAACTTGAGGGTCTTTGTATTTTCA
WF_9_F_mainae_Albany_Wind_Farm  AGTCAACTTACTAGATAACGTTTGCCGACTTGGGGTTCTTTATATTTTCA
GR_17_J_mainae_Gull_Rock_NP     AGTCAACTTACTAGATAACGTTTGCCGACTTGGGGTTCTTTATATTTTCA
CO_158_F_janineae_Wellington    AGTCAACTTACTAGATAACGTTTGCCGACTTGGGGTTCTTTATATTTTCA
KV_38_J_janineae_Karri_Valley   AGTCAACTTACTAGATAACGTTTGCCGACTTGGGGTTCTTTATATTTTCA
EP_40_J_robinsi_Ellen_Peak      AGTCAACTTAATAAGTAATGTTTGCCGACTTGAGGTTCTTTATATTTTCA
EP_41_J_robinsi_Ellen_Peak      AGTCAACTTAATAAGTAATGTTTGCCGACTTGAGGTTCTTTATATTTTCA
Ar14_49_F_vichickmani_Acheron   AGTCAATTAAATTCATAACGTTTGCCGACTTGGGGTTCTTTGTATTTTCA
Ar14_134_J_vichickmani_Acheron  AGTCAATTAAATTCATAACGTTTGCCGACTTGGGGTTCTTTGTATTTTCA
Eriauchenius_workmani           AGATATATTAATCGTTAAAATTTGCCAACTTGAGGTTCATTATATTTTCA
Zearchaea_sp1                   TTTTTATTAGCTAAGTAATTTTTGTCGACTTGGGGTTCAATTTATTTTCA
Zearchaea_sp2                   TTTTTATTAGTAAAATAATATATGTCGACTTGAGGTTCTGTATATTTTCA
Otiothops                       AACGTTATTTATAATTAATTTTTGCCAACGTGAAGTACTTTATATTTTCA
Hickmania                       AATCAGCTATATGTAAAATAATTGCCTACTTGAAGTTCTTTATATTTTCA
Tarlina                         AATTTAGTATATTCTTAATTTTTGCCAACTTGAGGTTCGTTATATTTTCA

Ar57_46_J_nodosa_Mt_Warning     AAATAGTTCTTCTTTTGTTATGGAGCAGTTAATTTTTTTTCATGATTATA
Ar58_53_J_nodosa_Mt_Warning     AAATAGTTCTTCTTTTGTTATGGAGCAGTTAATTTTTTTTCATGATTATA
Ar56_58_J_nodosa_Binna_Burra    AAATAGTTCTTCTTTTGTTATGGAGCAGTTAATTTTTTTTCATGATTATA
LAM_51_J_nodosa_Binna_Burra     AAATAGTTCTTCTTTTGTTATGGAGCAGTTAATTTTTTTTCATGATTATA
KT_63_F_alani_Kroombit_Tops     AAATAGCTCTTCATTTGTAATAGAACAGTTAATTTTTTTTCATGATTATA
KT_64_J_alani_Kroombit_Tops     AAATAGCTCTTCATTTGTAATAGAACAGTTAATTTTTTTTCATGATTATA
KT_65_J_alani_Kroombit_Tops     AAATAGCTCTTCATTTGTAATAGAACAGTTAATTTTTTTTCATGATTATA
KT_66_M_alani_Kroombit_Tops     AAATAGCTCTTCATTTGTAATAGAACAGTTAATTTTTTTTCATGATTATA
KT_67_J_alani_Kroombit_Tops     AAATAGCTCTTCATTTGTAATAGAACAGTTAATTTTTTTTCATGATTATA
BUL_68_M_aleenae_Bulburin_NP    AAATAGTTCTTCATTTGTAATAGAACAATTAATTTTTTTTCATGATTATA
BUL_69_J_aleenae_Bulburin_NP    AAATAGTTCTTCATTTGTAATAGAACAATTAATTTTTTTTCATGATTATA
BUL_70_J_aleenae_Bulburin_NP    AAATAGTTCTTCATTTGTAATAGAACAATTAATTTTTTTTCATGATTATA
Ar67_76_F_judyae_Conondale_NP   AAATAGCTCTTCATTTGTAATAGAACAATTAATTTTTTTTCATGATTATA
Ar67_78_J_judyae_Conondale_NP   AAATAGCTCTTCATTTGTAATAGAACAATTAATTTTTTTTCATGATTATA
Ar66_79_J_judyae_Conondale_NP   AAATAGCTCTTCATTTGTAATAGAACAATTAATTTTTTTTCATGATTATA
Ar68_81_J_judyae_Mapleton_FR    AAATAGTTCTTCATTTGTAATAGAACAATTGATTTTTTTTCATGATTATA
Ar68_82_J_judyae_Mapleton_FR    AAATAGTTCTTCATTTGTAATAGAACAATTGATTTTTTTTCATGATTATA
Ar68_80_M_judyae_Mapleton_FR    AAATAGTTCTTCATTTGTAATAGAACAATTGATTTTTTTTCATGATTATA
Ar73_83_F_raveni_Mt_Glorious    AAATAGTTCTTCTTTTGTTATGGAACAGTTAATTTTTTTTCATGATTATA
Ar73_84_J_raveni_Mt_Glorious    AAATAGTTCTTCTTTTGTTATGGAACAGTTAATTTTTTTTCATGATTATA
Ar73_85_J_raveni_Mt_Glorious    AAATAGTTCTTCTTTTGTTATGGAACAGTTAATTTTTTTTCATGATTATA
Ar69_86_M_raveni_Mt_Mee         AAATAGTTCTTCTTTTGTTATGGAACAGTTAATTTTTTTTCATGATTATA
Ar69_87_J_raveni_Mt_Mee         AAATAGTTCTTCTTTTGTTATGGAACAGTTAATTTTTTTTCATGATTATA
Ar69_88_J_raveni_Mt_Mee         AAATAGTTCTTCTTTTGTTATGGAACAGTTAATTTTTTTTCATGATTATA
Ar70_73_M_harmsi_Bunya_Mtns     AAATAGTTCTTCTTTTGTGATAGAACAATTAATTTTTTTTCATGATTATA
Ar70_75_J_harmsi_Bunya_Mtns     AAATAGTTCTTCTTTTGTGATAGAACAATTAATTTTTTTTCATGATTATA
Ar70_74_J_harmsi_Bunya_Mtns     AAATAGTTCTTCTTTTGTGATAGAACAATTAATTTTTTTTCATGATTATA
Ar71_71_J_harmsi_Bunya_Mtns     AAATAGTTCTTCTTTTGTGATAGAACAATTAATTTTTTTTCATGATTATA
Ar71_72_J_harmsi_Bunya_Mtns     AAATAGTTCTTCTTTTGTAATAGAACAATTAATTTTTTTTCATGATTATA
Ar28_47_J_mcguiganae_Monga_NP   AAATAGTTCTTCTTTTGTGATGGAGCAATTGATTTTTTTTCATGATTATA
Ar28_128_J_mcguiganae_Monga_NP  AAATAGTTCTTCTTTTGTGATGGAGCAATTGATTTTTTTTCATGATTATA
Ar27_130_J_sp_indet_Badja_SF    AAATAGATCATCTTTTGTAATGGAACAATTGATTTTTTTTCATGACTATA
Ar27_131_J_sp_indet_Badja_SF    AAATAGATCATCTTTTGTAATGGAACAATTGATTTTTTTTCATGACTATA
Ar27_129_J_sp_indet_Badja_SF    AAATAGATCATCTTTTGTAATGGAACAATTGATTTTTTTTCATGATTATA
Ar41_48_F_mascordi_Coolah       AAATAGATCTTCTTTTGTTATAGAGCAGTTAATTTTTTTTCATGATTACA
Ar41_114_J_mascordi_Coolah      AAATAGATCTTCTTTTGTTATAGAGCAGTTAATTTTTTTTCATGATTACA
Ar41_113_J_mascordi_Coolah      AAATAGATCTTCTTTTGTTATAGAGCAGTTAATTTTTTTTCATGATTACA
Ar40_115_M_mascordi_Coolah      AAATAGATCTTCTTTTGTTATAGAGCAGTTAATTTTTTTTCATGATTACA
Ar32_117_J_smithae_Mt_Wilson    AAATAGTTCTTCTTTTGTAATGGAACAATTAATTTTTTTTCATGATTATA
Ar32_118_J_smithae_Mt_Wilson    AAATAGTTCTTCTTTTGTAATGGAACAATTAATTTTTTTTCATGATTATA
Ar32_116_F_smithae_Mt_Wilson    AAATAGTTCTTCTTTTGTAATGGAACAATTAATTTTTTTTCATGATTATA
Ar33_121_J_sp_indet_Kanangra    AAATAGTTCTTCTTTTGTAATAGAGCAGTTAATTTTTTTTCATGATTATA
Ar34_123_J_sp_indet_Kanangra    AAATAGTTCTTCTTTTGTAATAGAGCAGTTAATTTTTTTTCATGATTATA
Ar33_119_J_sp_indet_Kanangra    AAATAGTTCTTCTTTTGTAATAGAGCAGTTAATTTTTTTTCATGATTATA
Ar33_120_J_sp_indet_Kanangra    AAATAGTTCTTCTTTTGTAATAGAGCAGTTAATTTTTTTTCATGATTATA
Ar34_122_J_sp_indet_Kanangra    AAATAGTTCTTCTTTTGTAATGGAGCAGTTAATTTTTTTTCATGATTATA
Ar43_107_F_milledgei_Barr_Tops  AAATAGTTCTTCTTTTGTAATAGAACAATTAATTTTTTTTCATGATTATA
Ar43_108_J_milledgei_Barr_Tops  AAATAGTTCTTCTTTTGTAATAGAACAATTAATTTTTTTTCATGATTATA
Ar42_112_J_milledgei_Barr_Tops  AAATAGTTCTTCTTTTGTAATAGAACAATTAATTTTTTTTCATGATTATA
Ar43_109_J_milledgei_Barr_Tops  AAATAGTTCTTCTTTTGTAATAGAACAATTAATTTTTTTTCATGATTATA
Ar42_110_J_milledgei_Barr_Tops  AAATAGTTCTTCTTTTGTGATAGAACAGTTAATTTTTTTTCATGATTACA
Ar42_111_J_milledgei_Barr_Tops  AAATAGTTCTTCTTTTGTGATAGAACAGTTAATTTTTTTTCATGATTATA
Ar49_95_M_christopheri_Dorrigo  AAATAGTTCTTCTTTTGTAATAGAACAATTAATTTTTTTTCATGATTATA
Ar49_97_J_christopheri_Dorrigo  AAATAGTTCTTCTTTTGTAATAGAACAATTAATTTTTTTTCATGATTATA
Ar50_98_J_christopheri_Cascade  AAATAGTTCTTCTTTTGTAATAGAACAATTAATTTTTTTTCATGATTATA
Ar50_100_J_christopheri_Cascad  AAATAGTTCTTCTTTTGTAATAGAACAATTAATTTTTTTTCATGATTATA
Ar50_99_J_christopheri_Cascade  AAATAGTTCTTCTTTTGTAATAGAACAATTAATTTTTTTTCATGATTATA
Ar49_96_J_christopheri_Dorrigo  AAATAGTTCTTCTTTTGTAATAGAACAATTAATTTTTTTTCATGATTATA
Ar51_101_M_platnickorum_New_Eng AAATAGTTCCTCTTTTGTAATAGAACAGTTAATTTTTTTTCATGATTATA
Ar51_102_F_platnickorum_New_Eng AAATAGTTCCTCTTTTGTAATAGAACAGTTAATTTTTTTTCATGATTATA
Ar51_103_J_platnickorum_New_Eng AAATAGTTCCTCTTTTGTAATAGAACAGTTAATTTTTTTTCATGATTATA
Ar47_104_J_sp_indet_Willi_Will  AAATAGTTCTTCTTTTGTAATAGAACAGTTAATTTTTTTTCATGATTATA
Ar47_105_J_sp_indet_Willi_Will  AAATAGTTCTTCTTTTGTAATAGAACAGTTAATTTTTTTTCATGATTATA
Ar46_106_M_binfordae_Kerewong   AAATAGCTCTTCTTTTGTAATAGAACAGTTAATTTTTTTTCATGATTATA
Ar30_126_J_helenae_Macquarie_P  AAATAGTTCTTCTTTTGTGATAGAGCAGTTAATTTTTTTTCATGATTATA
Ar30_125_J_helenae_Macquarie_P  AAATAGTTCTTCTTTTGTGATAGAGCAGTTAATTTTTTTTCATGATTATA
Ar30_124_J_helenae_Macquarie_P  AAATAGTTCTTCTTTTGTGATAGAGCAGTTAATTTTTTTTCATGATTATA
Ar56_54_M_dianneae_Binna_Burra  AAATAGTTCTTCTTTTGTTATAGAACAGTTAATTTTTTTTCATGATTATA
Ar56_56_J_dianneae_Binna_Burra  AAATAGTTCTTCTTTTGTTATAGAACAGTTAATTTTTTTTCATGATTATA
Ar56_55_J_dianneae_Binna_Burra  AAATAGTTCTTCTTTTGTTATAGAACAGTTAATTTTTTTTCATGATTATA
Ar59_60_M_dianneae_Mt_Tamborin  AAATAGTTCTTCTTTTGTTATGGAACAGTTAATTTTTTTTCATGATTATA
Ar59_62_J_dianneae_Mt_Tamborin  AAATAGTTCTTCTTTTGTTATGGAACAGTTAATTTTTTTTCATGATTATA
Ar59_61_J_dianneae_Mt_Tamborin  AAATAGTTCTTCTTTTGTTATGGAACAGTTAATTTTTTTTCATGATTATA
Ar55_90_J_cunninghami_Main_Rng  AAATAGTTCTTCTTTTGTGATGGAACAGTTAATTTTTTTCCATGATTATA
Ar55_91_J_cunninghami_Main_Rng  AAATAGTTCTTCTTTTGTGATGGAACAGTTAATTTTTTTCCATGATTATA
Ar55_89_F_cunninghami_Main_Rng  AAATAGTTCTTCTTTTGTGATGGAACAGTTAATTTTTTTCCATGATTATA
Ar52_93_J_monteithi_Gibralter   AAATAGTTCTTCTTCTGTTATAGAACAATTGATTTTTTTTCATGATTATA
Ar52_92_F_monteithi_Gibralter   AAATAGTTCTTCTTCTGTTATAGAACAATTGATTTTTTTTCATGATTATA
Ar52_94_J_monteithi_Gibralter   AAATAGTTCTTCTTCTGTTATAGAACAATTGATTTTTTTTCATGATTATA
MG_45_J_NEQ                     AAATAGATCTTCTTCTATTATGGAACAATTGATTTTTTTTCATGATTATA
WF_9_F_mainae_Albany_Wind_Farm  AAATAGATCTTCACCTGTAATAGAGCAATTAGTATTTTTTCATGATTATA
GR_17_J_mainae_Gull_Rock_NP     AAATAGATCTTCACCTGTAATAGAGCAATTAGTATTTTTTCATGATTATA
CO_158_F_janineae_Wellington    AAATAGATCTTCACCTGTGATAGAGCAATTAGTATTTTTTCATGATTATA
KV_38_J_janineae_Karri_Valley   AAATAGATCTTCACCTGTGATAGAGCAATTAGTATTTTTTCATGATTATA
EP_40_J_robinsi_Ellen_Peak      AAATAGATCATCTCCTGTAATAGAGCAATTAGTGTTTTTTCATGATTATA
EP_41_J_robinsi_Ellen_Peak      AAATAGATCATCTCCTGTAATAGAGCAATTAGTGTTTTTTCATGATTATA
Ar14_49_F_vichickmani_Acheron   AAATAGATCGTCACCTGTGATAGAACAGTTAGTGTTTTTTCATGATTATA
Ar14_134_J_vichickmani_Acheron  AAATAGATCGTCACCTGTGATAGAACAGTTAGTGTTTTTTCATGATTATA
Eriauchenius_workmani           AAATAGTTCATCTTCTGTTATGGAATTTTTAATTTTTTTTCATGATTACA
Zearchaea_sp1                   AAATAGAAGATCTTTAGTTATAGAACAATTGATTTTTTTTCACGATTATA
Zearchaea_sp2                   AAATAGTAGATCATTAGTTATGGAACAGTTAATTTTTTTTCATGATCATA
Otiothops                       AAATAGAAGATCTCCTGTAATGGAGCAATTAATTTTTTTTCATGACCACA
Hickmania                       AAATAGTGCTTCTTCAGTTATAGAACAATTGATTTTTTTTCATGATCATG
Tarlina                         AAATAGATGTTCTCCCGTTATAGAACAGTTAATTTTCTTTCATGATTACA

Ar57_46_J_nodosa_Mt_Warning     CTATGGTAATTTTAATTATGATTATAGTTATTGTAGGGTATTTATTGGTT
Ar58_53_J_nodosa_Mt_Warning     CTATGGTAATTTTAATTATGATTATAGTTATTGTAGGGTATTTATTGGTT
Ar56_58_J_nodosa_Binna_Burra    CAATGGTAATTTTGATTATGATTATAGTTATTGTGGGGTATTTATTAGTG
LAM_51_J_nodosa_Binna_Burra     CAATGGTAATTTTGATTATGATTATAGTTATTGTGGGGTATTTATTAGTG
KT_63_F_alani_Kroombit_Tops     CTATAGTAATTTTAATTATAATTATAGTGATTGTAGGATATTTATTAGTT
KT_64_J_alani_Kroombit_Tops     CTATAGTAATTTTAATTATAATTATAGTGATTGTAGGATATTTATTAGTT
KT_65_J_alani_Kroombit_Tops     CTATAGTAATTTTAATTATAATTATAGTGATTGTAGGATATTTATTAGTT
KT_66_M_alani_Kroombit_Tops     CTATAGTAATTTTAATTATAATTATAGTGATTGTAGGATATTTATTAGTT
KT_67_J_alani_Kroombit_Tops     CTATAGTAATTTTAATTATAATTATAGTGATTGTAGGATATTTATTAGTT
BUL_68_M_aleenae_Bulburin_NP    CTATAGTTATTTTAATTATAATTATGGTTATTGTAGGATATTTATTAATT
BUL_69_J_aleenae_Bulburin_NP    CTATAGTTATTTTAATTATAATTATGGTTATTGTAGGATATTTATTAATT
BUL_70_J_aleenae_Bulburin_NP    CTATAGTTATTTTAATTATAATTATGGTTATTGTAGGATATTTATTAATT
Ar67_76_F_judyae_Conondale_NP   CTATAGTAATTTTAATTATAATTATGGTTATTGTTGGTTATTTATTAGTG
Ar67_78_J_judyae_Conondale_NP   CTATAGTAATTTTAATTATAATTATGGTTATTGTTGGTTATTTATTAGTG
Ar66_79_J_judyae_Conondale_NP   CTATAGTAATTTTAATTATAATTATGGTTATTGTTGGTTATTTATTAGTG
Ar68_81_J_judyae_Mapleton_FR    CTATAGTGATTTTGATTATAATTATAGTTATTGTTGGATATTTATTAGTA
Ar68_82_J_judyae_Mapleton_FR    CTATAGTGATTTTGATTATAATTATAGTTATTGTTGGATATTTATTAGTA
Ar68_80_M_judyae_Mapleton_FR    CTATAGTGATTTTGATTATAATTATAGTTATTGTTGGATATTTATTAGTA
Ar73_83_F_raveni_Mt_Glorious    CTATAGTGATTTTAATTATAATTATAGTTATTGTAGGATATTTATTAGTA
Ar73_84_J_raveni_Mt_Glorious    CTATAGTGATTTTAATTATAATTATAGTTATTGTAGGATATTTATTAGTA
Ar73_85_J_raveni_Mt_Glorious    CTATAGTGATTTTAATTATAATTATAGTTATTGTAGGATATTTATTAGTA
Ar69_86_M_raveni_Mt_Mee         CTATAGTGATTTTAATTATAATTATAGTTATTGTAGGATATTTATTAGTA
Ar69_87_J_raveni_Mt_Mee         CTATAGTGATTTTAATTATAATTATAGTTATTGTAGGATATTTATTAGTA
Ar69_88_J_raveni_Mt_Mee         CTATAGTGATTTTAATTATAATTATAGTTATTGTAGGATATTTATTAGTA
Ar70_73_M_harmsi_Bunya_Mtns     CTATAGTTATTTTAATTATAATCATAGTGATTGTAGGTTACTTATTAATG
Ar70_75_J_harmsi_Bunya_Mtns     CTATAGTTATTTTAATTATAATCATAGTGATTGTAGGTTACTTATTAATG
Ar70_74_J_harmsi_Bunya_Mtns     CTATAGTTATTTTAATTATAATCATAGTGATTGTAGGTTACTTATTAATG
Ar71_71_J_harmsi_Bunya_Mtns     CTATAGTTATTTTAATTATAATCATAGTGATTGTAGGTTACTTATTAATG
Ar71_72_J_harmsi_Bunya_Mtns     CTATAGTTATTTTAATTATAATCATGGTGATTGTAGGTTACTTATTAATG
Ar28_47_J_mcguiganae_Monga_NP   CTATAGTAATTTTAATTATAATTATAGTTATTGTAGGGTATTTATTGTTT
Ar28_128_J_mcguiganae_Monga_NP  CTATAGTAATTTTAATTATAATTATAGTTATTGTAGGGTATTTATTGTTT
Ar27_130_J_sp_indet_Badja_SF    CTATAGTTATTTTAATTATAATCATAGTTATTGTAGGGTATTTGTTGTTT
Ar27_131_J_sp_indet_Badja_SF    CTATAGTTATTTTAATTATAATCATAGTTATTGTAGGGTATTTGTTGTTT
Ar27_129_J_sp_indet_Badja_SF    CTATAGTTATTTTAATTATAATCATAGTTATTGTAGGGTATTTGTTGTTT
Ar41_48_F_mascordi_Coolah       CAATAGTAATTTTGATTATAATTATGGTAATTGTTGGGTATTTATTGTTT
Ar41_114_J_mascordi_Coolah      CAATAGTAATTTTGATTATAATTATGGTAATTGTTGGGTATTTATTGTTT
Ar41_113_J_mascordi_Coolah      CAATAGTAATTTTGATTATAATTATGGTAATTGTTGGGTATTTATTGTTT
Ar40_115_M_mascordi_Coolah      CAATAGTAATTTTGATTATAATTATGGTGATTGTTGGGTATTTATTGTTT
Ar32_117_J_smithae_Mt_Wilson    CTATAGTAATTTTAATTATGATTATGGTAATTGTAGGTTATTTATTGTTT
Ar32_118_J_smithae_Mt_Wilson    CTATAGTAATTTTAATTATGATTATGGTAATTGTAGGTTATTTATTGTTC
Ar32_116_F_smithae_Mt_Wilson    CTATAGTAATTTTAATTATGATTATGGTAATTGTAGGTTATTTATTGTTT
Ar33_121_J_sp_indet_Kanangra    CTATAGTAATTTTAATTATAATTATAGTAATTGTTGGTTATTTATTATTT
Ar34_123_J_sp_indet_Kanangra    CTATAGTAATTTTAATTATAATTATAGTAATTGTTGGTTATTTATTATTT
Ar33_119_J_sp_indet_Kanangra    CTATAGTAATTTTAATTATAATTATAGTAATTGTTGGTTATTTGTTATTT
Ar33_120_J_sp_indet_Kanangra    CTATAGTAATTTTAATTATAATTATGGTAATTGTTGGTTATTTGTTATTT
Ar34_122_J_sp_indet_Kanangra    CTATAGTAATTTTAATTATAATTATGGTAATTGTTGGTTATTTGTTATTT
Ar43_107_F_milledgei_Barr_Tops  CTATAGTGATTTTAATTATGATTATAGTTATTGTCGGGTATTTATTGGTT
Ar43_108_J_milledgei_Barr_Tops  CTATAGTGATTTTAATTATGATTATAGTTATTGTCGGGTATTTATTGGTT
Ar42_112_J_milledgei_Barr_Tops  CTATAGTGATTTTAATTATGATTATAGTTATTGTCGGGTATTTATTGGTT
Ar43_109_J_milledgei_Barr_Tops  CTATAGTGATTTTAATTATGATTATAGTTATTGTTGGGTATTTATTGGTT
Ar42_110_J_milledgei_Barr_Tops  CTATGGTTATTTTAATTATAATTATAGTTATTGTTGGATATTTGTTAATT
Ar42_111_J_milledgei_Barr_Tops  CTATGGTTATTTTAATTATAATTATAGTTATTGTTGGGTATTTATTAATT
Ar49_95_M_christopheri_Dorrigo  CTATGGTGATTTTAATTATAATTATGGTTATTGTTGGGTATTTGCTGGCT
Ar49_97_J_christopheri_Dorrigo  CTATGGTGATTTTAATTATAATTATGGTTATCGTTGGGTATTTGCTGGCT
Ar50_98_J_christopheri_Cascade  CTATGGTGATTTTAATTATGATTATAGTTATCGTTGGGTATCTATTAATT
Ar50_100_J_christopheri_Cascad  CTATGGTGATTTTAATTATGATTATAGTTATCGTTGGGTATCTATTAATT
Ar50_99_J_christopheri_Cascade  CTATGGTGATTTTAATTATGATTATAGTTATCGTTGGGTATCTATTAATT
Ar49_96_J_christopheri_Dorrigo  CTATGGTGATTTTAATTATGATTATAGTTATCGTTGGGTATCTATTAATT
Ar51_101_M_platnickorum_New_Eng CTATGGTAATTTTAATTATAATTATGGTTATTGTTGGATATTTATTAATG
Ar51_102_F_platnickorum_New_Eng CTATGGTAATTTTAATTATAATTATGGTTATTGTTGGATATTTATTAATG
Ar51_103_J_platnickorum_New_Eng CTATGGTAATTTTAATTATAATTATGGTTATTGTTGGATATTTATTAATG
Ar47_104_J_sp_indet_Willi_Will  CTATAGTGATTTTAATTATAATTATGGTTATTGTTGGGTATCTATTGATT
Ar47_105_J_sp_indet_Willi_Will  CTATGGTGATTTTAATTATAATTATGGTCATTGTTGGGTATTTATTGATT
Ar46_106_M_binfordae_Kerewong   CTATAGTGATTTTGATTATGATTATAATTATTGTAGGGTATTTATTAGTT
Ar30_126_J_helenae_Macquarie_P  CTATAGTAATTTTGATTATAATTATAGTTATTGTTGGTTATTTATTAATT
Ar30_125_J_helenae_Macquarie_P  CTATAGTAATTTTGATTATAATTATAGTTATTGTTGGTTATTTATTAATT
Ar30_124_J_helenae_Macquarie_P  CTATATTAATTTTGATTATAATTATAGTTATTGTTGGTTATTTATTAATT
Ar56_54_M_dianneae_Binna_Burra  CAATAGTGATTTTAATTATAATTATAGTTATTGTTGGGTATTTATTAGTT
Ar56_56_J_dianneae_Binna_Burra  CAATAGTGATTTTAATTATAATTATAGTTATTGTTGGGTATTTATTAGTT
Ar56_55_J_dianneae_Binna_Burra  CAATAGTGATTTTAATTATAATTATAGTTATTGTTGGGTATTTATTAGTT
Ar59_60_M_dianneae_Mt_Tamborin  CAATAGTGATTTTAATTATGATTATAGTTATTGTTGGGTATTTATTGGTT
Ar59_62_J_dianneae_Mt_Tamborin  CAATAGTGATTTTAATTATGATTATAGTTATTGTTGGGTATTTATTGGTT
Ar59_61_J_dianneae_Mt_Tamborin  CAATAGTGATTTTAATTATGATTATAGTTATTGTTGGGTATTTATTGGTT
Ar55_90_J_cunninghami_Main_Rng  CGATAGTAATTTTAATTATAATTATAGTTATTGTTGGGTATTTATTAGTA
Ar55_91_J_cunninghami_Main_Rng  CGATAGTAATTTTAATTATAATTATAGTTATTGTTGGGTATTTATTAGTA
Ar55_89_F_cunninghami_Main_Rng  CGATAGTAATTTTAATTATAATTATAGTTATTGTTGGGTATTTATTAGTA
Ar52_93_J_monteithi_Gibralter   CTATAGTAATTTTAATTATAATTATGGTAATTGTTGGTTATTTGTTAATG
Ar52_92_F_monteithi_Gibralter   CTATAGTAATTTTAATTATAATTATGGTAATTGTTGGTTATTTGTTAATG
Ar52_94_J_monteithi_Gibralter   CTATAGTAATTTTAATTATAATTATGGTAATTGTTGGTTATTTGTTAATG
MG_45_J_NEQ                     CAATAATTATTATGGTTTTAATTATAATAATTGTGGGGTATTTATTAATG
WF_9_F_mainae_Albany_Wind_Farm  CTATAATAATTATAATTATAGTTATAATGATTGTTGGTTATTTATTATTT
GR_17_J_mainae_Gull_Rock_NP     CTATAATAATTATAATTATAGTTATAATGATTGTTGGTTATTTATTATTT
CO_158_F_janineae_Wellington    CTATAATGATTATAATTATAGTAATAATGATTGTTGGTTATTTATTATTT
KV_38_J_janineae_Karri_Valley   CTATAATAATTATAATTATAGTAATAATGATTGTTGGTTATTTATTATTT
EP_40_J_robinsi_Ellen_Peak      CTATAATAGTAATAATTATAGTAATAATGATTGTTGGATATTTATTATTT
EP_41_J_robinsi_Ellen_Peak      CTATAATAGTAATAATTATAGTAATAATGATTGTTGGATATTTATTATTT
Ar14_49_F_vichickmani_Acheron   CTATAATAGTAATAATTATAGTAATAATAATTGTAGGATATTTATTAGTA
Ar14_134_J_vichickmani_Acheron  CTATAATAGTAATAATTATAGTAATAATAATTGTAGGATATTTATTAGTA
Eriauchenius_workmani           CTATAGTGTTAATATTAATAGTAATATTAATTGTTGGTTATTTATTAATT
Zearchaea_sp1                   CAATAATGGTTTTAATTATGGTTATGGTCTTGGTTGGTTATATTTTATTA
Zearchaea_sp2                   CTATGATAGTGTTGATTATGGTTATGGTTTTAGTTGGGTATATTTTATTA
Otiothops                       CTATAATAGTGATGATTATAGTAATGATTTTAGTAGGTTATTTATTAGGA
Hickmania                       TTATGGTCATTTTAGTTTTAGTAATAATTTTAGTTGGCTATTTATTGTTT
Tarlina                         CAATAATAGTTTTGGTTTTAGTAATAGTATTAGTTGGATATTTATTATTT

Ar57_46_J_nodosa_Mt_Warning     AACTCTTGTTATGAAAATTATTATAATCATATGTTAAATGAAGGTCAAGA
Ar58_53_J_nodosa_Mt_Warning     AACTCTTGTTATGAAAATTATTATAATCATATATTAAATGAAGGTCAAGA
Ar56_58_J_nodosa_Binna_Burra    AATTCTTGTTATGAAAATTATTATAATCACATGTTAAATGAGGGTCAAGA
LAM_51_J_nodosa_Binna_Burra     AATTCTTGTTATGAAAATTATTATAATCACATGTTAAATGAGGGTCAAGA
KT_63_F_alani_Kroombit_Tops     AATTCTTGTTATGAAAGATATTATAATCATATGTTAAGTGAGGGTCAGGA
KT_64_J_alani_Kroombit_Tops     AATTCTTGTTATGAAAGATATTATAATCATATGTTAAGTGAGGGTCAGGA
KT_65_J_alani_Kroombit_Tops     AATTCTTGTTATGAAAGATATTATAATCATATGTTAAGTGAGGGTCAGGA
KT_66_M_alani_Kroombit_Tops     AATTCTTGTTATGAAAGATATTATAATCATATGTTAAGTGAGGGTCAGGA
KT_67_J_alani_Kroombit_Tops     AATTCTTGTTATGAAAGATATTATAATCATATGTTAAGTGAAGGTCAGGA
BUL_68_M_aleenae_Bulburin_NP    AATTCTTGTTATGAGAGTTATTATAATCATATATTAAGTGAAGGTCAAGA
BUL_69_J_aleenae_Bulburin_NP    AATTCTTGTTATGAGAGTTATTATAATCATATATTAAGTGAAGGTCAAGA
BUL_70_J_aleenae_Bulburin_NP    AATTCTTGTTATGAGAGTTATTATAATCATATATTAAGTGAAGGTCAAGA
Ar67_76_F_judyae_Conondale_NP   AATTCTTGTTATGAAAGTTATTATAATCATATATTAAGTGAAGGTCAGGA
Ar67_78_J_judyae_Conondale_NP   AATTCTTGTTATGAAAGTTATTATAATCATATATTAAGTGAAGGTCAGGA
Ar66_79_J_judyae_Conondale_NP   AATTCTTGTTATGAAAGTTATTATAATCATATATTGAGTGAAGGTCAGGA
Ar68_81_J_judyae_Mapleton_FR    AATTCTTGTTATGAAAATTATTATAATCATATATTAAGTGAAGGTCAGGA
Ar68_82_J_judyae_Mapleton_FR    AATTCTTGTTATGAAAATTATTATAATCATATATTAAGTGAAGGTCAGGA
Ar68_80_M_judyae_Mapleton_FR    AATTCTTGTTATGAAAATTATTATAATCATATATTAAGTGAAGGTCAGGA
Ar73_83_F_raveni_Mt_Glorious    AATTCTTGTTATGAAAATTATTATAATCATATATTAAGTGAGGGTCAGGA
Ar73_84_J_raveni_Mt_Glorious    AATTCTTGTTATGAAAATTATTATAATCATATATTAAGTGAGGGTCAGGA
Ar73_85_J_raveni_Mt_Glorious    AATTCTTGTTATGAAAATTATTATAATCATATATTAAGTGAGGGTCAGGA
Ar69_86_M_raveni_Mt_Mee         AATTCTTGTTATGAAAATTATTATAATCATATATTAAATGAGGGTCAGGA
Ar69_87_J_raveni_Mt_Mee         AATTCTTGTTATGAAAATTATTATAATCATATATTAAATGAGGGTCAGGA
Ar69_88_J_raveni_Mt_Mee         AATTCTTGTTATGAAAATTATTATAATCATATATTAAATGAGGGTCAGGA
Ar70_73_M_harmsi_Bunya_Mtns     AATTCTTGTTACGAAAATTATTATAATCATATATTAAGAGAGGGTCAAGA
Ar70_75_J_harmsi_Bunya_Mtns     AATTCTTGTTACGAAAATTATTATAATCATATATTAAGAGAGGGTCAAGA
Ar70_74_J_harmsi_Bunya_Mtns     AATTCTTGTTACGAAAATTATTATAATCATATATTAAGAGAGGGTCAAGA
Ar71_71_J_harmsi_Bunya_Mtns     AATTCTTGTTACGAAAATTATTATAATCATATATTAAGAGAGGGTCAAGA
Ar71_72_J_harmsi_Bunya_Mtns     AATTCTTGTTACGAAAATTATTATAATCATATATTAAGAGAGGGTCAAGA
Ar28_47_J_mcguiganae_Monga_NP   AATTCTTGTTATAAAAATTATTACAATCATATATTAAGTGAGGGTCAAGA
Ar28_128_J_mcguiganae_Monga_NP  AATTCTTGTTATAAAAATTATTACAATCATATATTAAGTGAGGGTCAAGA
Ar27_130_J_sp_indet_Badja_SF    AATTCTTGTTGTAAAAACTATTACAATCATATGATAAGTGAGGGTCAAGA
Ar27_131_J_sp_indet_Badja_SF    AATTCTTGTTGTAAAAACTATTACAATCATATGATAAGTGAGGGTCAAGA
Ar27_129_J_sp_indet_Badja_SF    AATTCTTGTTGTAAAAACTATTACAATCATATGATAAGTGAGGGTCAAGA
Ar41_48_F_mascordi_Coolah       AATTCTTGTTATAATAATTATTATAATCACATATTAAGAGAGGGTCAAGA
Ar41_114_J_mascordi_Coolah      AATTCTTGTTATAATAATTATTATAATCACATATTAAGAGAGGGTCAAGA
Ar41_113_J_mascordi_Coolah      AATTCTTGTTATAATAATTATTATAATCACATATTAAGAGAGGGTCAGGA
Ar40_115_M_mascordi_Coolah      AATTCTTGTTATAATAATTATTATAATCACATATTAAGAGAGGGTCAGGA
Ar32_117_J_smithae_Mt_Wilson    AATTCTTGTTACAATAATTATTATAATCATATGTTAAGTGAAGGTCAAGA
Ar32_118_J_smithae_Mt_Wilson    AATTCTTGTTACAATAATTATTATAATCATATGTTAAGTGAAGGTCAAGA
Ar32_116_F_smithae_Mt_Wilson    AATTCTTGTTACAATAATTATTATAATCATATGTTAAGTGAAGGTCAAGA
Ar33_121_J_sp_indet_Kanangra    AATTCTTGTTATAATAATTATTACAATCATATATTAAGTGAGGGTCAGGA
Ar34_123_J_sp_indet_Kanangra    AATTCTTGTTATAATAATTATTACAATCATATATTAAGTGAGGGTCAGGA
Ar33_119_J_sp_indet_Kanangra    AATTCTTGTTATAATAATTATTACAATCATATATTAAGTGAGGGTCAGGA
Ar33_120_J_sp_indet_Kanangra    AATTCTTGTTATAATAATTATTATAATCATATGTTAAGCGAGGGTCAGGA
Ar34_122_J_sp_indet_Kanangra    AATTCTTGTTATAACAATTATTATAATCACATGTTAAGTGAGGGTCAGGA
Ar43_107_F_milledgei_Barr_Tops  AATTCTTGTTATGAAAATTATTATAATCRTATACTAAGCGAGGGCCAAGA
Ar43_108_J_milledgei_Barr_Tops  AATTCTTGTTATGAAAATTATTATAATCATATACTAAGCGAGGGCCAAGA
Ar42_112_J_milledgei_Barr_Tops  AATTCTTGTTATGAAAATTATTATAATCATATACTAAGCGAGGGCCAAGA
Ar43_109_J_milledgei_Barr_Tops  AATTCTTGTTATGAAAATTATTATAATCATATACTGAGTGAGGGCCAAGA
Ar42_110_J_milledgei_Barr_Tops  AATTCTTGTTATGAAAATTATTATAATCATATATTGAGTGAGGGTCAAGA
Ar42_111_J_milledgei_Barr_Tops  AATTCTTGTTATGAGAATTATTATAATCATATATTGAGTGAGGGTCAAGA
Ar49_95_M_christopheri_Dorrigo  AATTCTTGTTATGATAATTATTATAACCATATGTTAAGTGAAGGTCAAGA
Ar49_97_J_christopheri_Dorrigo  AATTCTTGTTATGATAATTATTATAACCATATGTTAAGTGAAGGTCAAGA
Ar50_98_J_christopheri_Cascade  AATTCTTGTTATGATAATTATTATAATCATATATTAAGTGAGGGTCAAGA
Ar50_100_J_christopheri_Cascad  AATTCTTGTTATGATAATTATTATAATCATATATTAAGTGAGGGTCAAGA
Ar50_99_J_christopheri_Cascade  AATTCTTGTTATGATAATTATTATAATCATATATTAAGTGAGGGTCAAGA
Ar49_96_J_christopheri_Dorrigo  AATTCTTGTTATGATAATTATTATAATCATATATTAAGTGAGGGTCAAGA
Ar51_101_M_platnickorum_New_Eng AATTCTTGTTATAAGAATTATTATAATCATATATTGAGAGAAGGTCAAGA
Ar51_102_F_platnickorum_New_Eng AATTCTTGTTATAAGAATTATTATAATCATATATTGAGAGAAGGTCAAGA
Ar51_103_J_platnickorum_New_Eng AATTCTTGTTATAAGAATTATTATAATCATATATTGAGAGAAGGTCAAGA
Ar47_104_J_sp_indet_Willi_Will  AATTCTTGTTATAAAAATTATTATAATTATATGTTAAGTGAAGGTCAAGA
Ar47_105_J_sp_indet_Willi_Will  AATTCTTGTTATAAAAATTATTATAATTATATATTAAGTGAAGGTCAAGA
Ar46_106_M_binfordae_Kerewong   AATTCTTGTTATAGGAATTATTATAATTATATATTAAGTGAGGGTCAAGA
Ar30_126_J_helenae_Macquarie_P  AATTCATGCTATGAAAATTATTATAATCATATGTTAAGTGAGGGTCAAGA
Ar30_125_J_helenae_Macquarie_P  AATTCATGCTATGAAAATTATTATAATCATATGTTAAGTGAGGGTCAAGA
Ar30_124_J_helenae_Macquarie_P  AATTCATGCTATGAAAATTATTATAATCATATGTTAAGTGAAGGTCAAGA
Ar56_54_M_dianneae_Binna_Burra  AATTCTTGTTATGAAAATTATTATAATCATATATTAAGTGAGGGTCAAGA
Ar56_56_J_dianneae_Binna_Burra  AATTCTTGTTATGAAAATTATTATAATCATATATTAAGTGAGGGTCAAGA
Ar56_55_J_dianneae_Binna_Burra  AATTCTTGTTATGAAAATTATTATAATCATATATTAAGTGAGGGTCAAGA
Ar59_60_M_dianneae_Mt_Tamborin  AATTCTTGTTATGAAAATTATTATAATCATATATTAAGTGAGGGTCAAGA
Ar59_62_J_dianneae_Mt_Tamborin  AATTCTTGTTATGAAAATTATTATAATCATATATTAAGTGAGGGTCAAGA
Ar59_61_J_dianneae_Mt_Tamborin  AATTCTTGTTATGAAAATTATTATAATCATATATTAAGTGAGGGTCAAGA
Ar55_90_J_cunninghami_Main_Rng  AATTCTTGTTATGAGAGTTATTATAATCACATGTTAAATGAAGGTCAAGA
Ar55_91_J_cunninghami_Main_Rng  AATTCTTGTTATGAGAGTTATTATAATCACATGTTAAATGAAGGTCAAGA
Ar55_89_F_cunninghami_Main_Rng  AATTCTTGTTATGAGAGTTATTATAATCACATGTTAAATGAAGGTCAAGA
Ar52_93_J_monteithi_Gibralter   AATTCTTGTTGAGAGGTTTTATATAATCGTGTTTTAAGAGAGGGTCAGGA
Ar52_92_F_monteithi_Gibralter   AATTCTTGTTGAGAGGTTTTATATAATCGTGTTTTAAGAGAGGGTCAGGA
Ar52_94_J_monteithi_Gibralter   AATTCTTGTTGAGAGGTTTTATATAATCGTGTTTTAAGAGAGGGTCAGGA
MG_45_J_NEQ                     AGTTCGTGTTATAACAAATATTATAATCATATTTTAAATGAGGGGCAAGA
WF_9_F_mainae_Albany_Wind_Farm  AATTCTTGTTTGAGAAATTTTTATAGTCGTTTGATAGTAGAAGGTCAAGA
GR_17_J_mainae_Gull_Rock_NP     AATTCTTGTTTGAGAAATTTTTATAGTCGTTTGATAGTAGAAGGTCAAGA
CO_158_F_janineae_Wellington    AATTCTTGTTTGAGAAATTTTTATAGTCGTTTAATAATGGAAGGTCAGGA
KV_38_J_janineae_Karri_Valley   AATTCTTGTTTGAGAAATTTTTATAGTCGTTTAATAATGGAAGGTCAGGA
EP_40_J_robinsi_Ellen_Peak      AATTTTTGTTTAAGAAATTTTTATAGTCGTTTAATAATGGAGGGGCAAGA
EP_41_J_robinsi_Ellen_Peak      AATTTTTGTTTAAGAAATTTTTATAGTCGTTTAATAATGGAGGGGCAAGA
Ar14_49_F_vichickmani_Acheron   AATTTTTGTAAAAGAAATTTTTATAGTCGTTTAATAATGGAGGGTCAAGA
Ar14_134_J_vichickmani_Acheron  AATTTTTGTAAAAGAAATTTTTATAGTCGTTTAATAATGGAGGGTCAAGA
Eriauchenius_workmani           AGATCTTGTGTTAATAGTTTGTATAACCGTTGATTATTTCAAGGACAAGA
Zearchaea_sp1                   ATTTCTAGTTTTGGGTGATTTTATAATTTAGGTACTCTTGAAGGTCAAGA
Zearchaea_sp2                   ATTTCTAGATTTAGTTTATTTTATAGATTGAAAAGTTTTGAGGGGCAAGA
Otiothops                       AATGCTTGATTAATGAAAAATTACAATTTAGGTCTTCATGGAGGGCATGA
Hickmania                       TCTTCTTGTTTTAATTATTTTTATAATCTTAATATTTATGAAGGTCAGGA
Tarlina                         TCTTCCTGTATTAATTTTTTTTATAACCGAATTTTGTTTGAAGGTCAAGA

Ar57_46_J_nodosa_Mt_Warning     GTTAGAGAGAATTTGGACTGTTCTCCCAGCTTTGTTTTTGTTGTTAATTG
Ar58_53_J_nodosa_Mt_Warning     GTTAGAGAGAATTTGGACTGTTCTCCCAGCTTTGTTTTTGTTGTTAATTG
Ar56_58_J_nodosa_Binna_Burra    GTTAGAGAGAATTTGGACTGTTCTTCCAGCTTTATTTTTGTTATTAATTG
LAM_51_J_nodosa_Binna_Burra     GTTAGAGAGAATTTGGACTGTTCTTCCAGCTTTATTTTTGTTATTAATTG
KT_63_F_alani_Kroombit_Tops     ATTGGAAAGAATTTGAACTATGCTTCCTGCTTTGTTTTTATTATTGATTG
KT_64_J_alani_Kroombit_Tops     ATTGGAAAGAATTTGAACTATGCTTCCTGCTTTGTTTTTATTATTGATTG
KT_65_J_alani_Kroombit_Tops     ATTGGAAAGAATTTGAACTATGCTTCCTGCTTTGTTTTTATTATTGATTG
KT_66_M_alani_Kroombit_Tops     ATTGGAAAGAATTTGAACTATGTTTCCTGCTTTGTTTTTATTATTGATTG
KT_67_J_alani_Kroombit_Tops     ATTGGAAAGAATTTGAACTATACTTCCTGCTTTGTTTTTATTATTGATTG
BUL_68_M_aleenae_Bulburin_NP    ATTAGAGAGAATTTGAACTATACTTCCTGCTTTATTTTTATTATTAATTG
BUL_69_J_aleenae_Bulburin_NP    ATTAGAGAGAATTTGAACTATACTTCCTGCTTTATTTTTATTATTAATTG
BUL_70_J_aleenae_Bulburin_NP    ATTAGAGAGAATTTGAACTATACTTCCTGCTTTATTTTTATTATTAATTG
Ar67_76_F_judyae_Conondale_NP   ATTAGAAAGAATTTGAACTATACTTCCTGCTTTATTTTTATTATTAATTG
Ar67_78_J_judyae_Conondale_NP   ATTAGAAAGAATTTGAACTATACTTCCTGCTTTATTTTTATTATTAATTG
Ar66_79_J_judyae_Conondale_NP   ATTAGAAAGAATTTGAACTATACTTCCTGCTTTATTTTTATTATTAATTG
Ar68_81_J_judyae_Mapleton_FR    ATTAGAAAGAATTTGAACTATACTTCCTGCTTTATTTTTATTATTAATTG
Ar68_82_J_judyae_Mapleton_FR    ATTAGAAAGAATTTGAACTATACTTCCTGCTTTATTTTTATTATTAATTG
Ar68_80_M_judyae_Mapleton_FR    ATTAGAAAGAATTTGAACTATACTTCCTGCTTTATTTTTATTATTAATTG
Ar73_83_F_raveni_Mt_Glorious    GTTAGAAAGAATTTGAACTATACTTCCTGCTTTATTTTTATTGTTGATTG
Ar73_84_J_raveni_Mt_Glorious    GTTAGAAAGAATTTGAACTATACTTCCTGCTTTATTTTTATTGTTGATTG
Ar73_85_J_raveni_Mt_Glorious    GTTAGAAAGAATTTGAACTATACTTCCTGCTTTATTTTTATTGTTGATTG
Ar69_86_M_raveni_Mt_Mee         GTTAGAAAGAATTTGAACTATACTTCCTGCTTTATTTTTATTGTTGATTG
Ar69_87_J_raveni_Mt_Mee         GTTAGAAAGAATTTGAACTATACTTCCTGCTTTATTTTTATTGTTGATTG
Ar69_88_J_raveni_Mt_Mee         GTTAGAAAGAATTTGAACTATACTTCCTGCTTTATTTTTATTGTTGATTG
Ar70_73_M_harmsi_Bunya_Mtns     ATTAGAAAGAATTTGAACTATACTTCCTGCTTTATTTTTGTTAATAATTG
Ar70_75_J_harmsi_Bunya_Mtns     ATTAGAAAGAATTTGAACTATACTTCCTGCTTTATTTTTGTTAATAATTG
Ar70_74_J_harmsi_Bunya_Mtns     ATTAGAAAGAATTTGAACTATACTTCCTGCTTTATTTTTGTTAATAATTG
Ar71_71_J_harmsi_Bunya_Mtns     ATTAGAAAGAATTTGAACTATACTTCCTGCTTTATTTTTGTTAATAATTG
Ar71_72_J_harmsi_Bunya_Mtns     ATTAGAAAGAATTTGAACTATACTTCCTGCTTTATTTTTGTTAATAATTG
Ar28_47_J_mcguiganae_Monga_NP   GTTAGAAAGAATTTGAACAGTTCTTCCCGCTTTATTTTTATTATTAATTG
Ar28_128_J_mcguiganae_Monga_NP  GTTAGAAAGAATTTGAACAGTTCTTCCCGCTTTATTTTTATTATTAATTG
Ar27_130_J_sp_indet_Badja_SF    GTTAGAGAGAATTTGAACTGTTCTTCCTGCTTTGTTTCTATTATTAATTG
Ar27_131_J_sp_indet_Badja_SF    GTTAGAGAGAATTTGAACTGTTCTTCCTGCTTTGTTTCTATTATTAATTG
Ar27_129_J_sp_indet_Badja_SF    GTTAGAGAGAATTTGAACTGTTCTTCCTGCTTTGTTCCTATTATTAATTG
Ar41_48_F_mascordi_Coolah       ATTGGAGAGTATTTGAACAGTTCTTCCTGCTTTGTTTTTATTATTAATTG
Ar41_114_J_mascordi_Coolah      ATTGGAGAGTATTTGAACAGTTCTTCCTGCTCTGTTTTTATTATTAATTG
Ar41_113_J_mascordi_Coolah      ATTGGAGAGTATTTGAACAGTTCTTCCTGCTTTGTTTTTATTATTAATTG
Ar40_115_M_mascordi_Coolah      ATTGGAGAGTATTTGAACAGTTCTTCCTGCTTTGTTTTTATTATTAATTG
Ar32_117_J_smithae_Mt_Wilson    ATTAGAGAGAATTTGGACGGTTCTCCCTGCTTTATTTTTGTTGTTAATTG
Ar32_118_J_smithae_Mt_Wilson    ATTAGAGAGAATTTGGACGGTTCTCCCTGCTTTATTTTTGTTGTTAATTG
Ar32_116_F_smithae_Mt_Wilson    ATTAGAGAGAATTTGGACGGTTCTCCCTGCTTTATTTTTGTTGTTAATTG
Ar33_121_J_sp_indet_Kanangra    ATTGGAGAGAATTTGAACAGTTCTTCCTGCTTTATTTTTATTATTAATTG
Ar34_123_J_sp_indet_Kanangra    ATTGGAGAGAATTTGAACAGTTCTTCCTGCTTTATTTTTATTATTGATTG
Ar33_119_J_sp_indet_Kanangra    ATTGGAGAGAATTTGAACAGTTCTTCCTGCTTTATTTTTATTATTAATTG
Ar33_120_J_sp_indet_Kanangra    ATTGGAGAGAATTTGAACAGTTCTTCCTGCTTTATTTTTATTATTAATTG
Ar34_122_J_sp_indet_Kanangra    ATTGGAGAGAATTTGAACAGTTCTTCCTGCTTTATTTTTATTATTAATTG
Ar43_107_F_milledgei_Barr_Tops  GATAGAAAGAATTTGAACAGTTCTTCCTGCCTTATTTTTATTATTAATTG
Ar43_108_J_milledgei_Barr_Tops  GATAGAAAGAATTTGAACAGTTCTTCCTGCCTTATTTTTATTATTAATTG
Ar42_112_J_milledgei_Barr_Tops  GATAGAAAGAATTTGAACAGTTCTTCCTGCCTTATTTTTATTATTAATTG
Ar43_109_J_milledgei_Barr_Tops  GATAGAAAGAATTTGAACAGTTCTTCCTGCCTTATTTTTATTATTAATTG
Ar42_110_J_milledgei_Barr_Tops  GATAGAAAGAATTTGAACAGTTCTCCCTGCTTTATTTTTATTATTAATTG
Ar42_111_J_milledgei_Barr_Tops  GATAGAAAGAATTTGAACAGTTCTCCCTGCTTTATTTTTATTATTAATTG
Ar49_95_M_christopheri_Dorrigo  ATTAGAGAGAATTTGAACAGTGCTTCCCGCTTTATTTTTATTGTTAATTG
Ar49_97_J_christopheri_Dorrigo  ATTAGAGAGAATTTGAACAGTGCTTCCCGCTTTATTTTTATTATTAATTG
Ar50_98_J_christopheri_Cascade  ATTAGAGAGAATTTGAACAGTGCTTCCCGCTTTATTTTTATTGTTAATTG
Ar50_100_J_christopheri_Cascad  ATTAGAGAGAATTTGAACAGTGCTTCCCGCTTTATTTTTATTGTTAATTG
Ar50_99_J_christopheri_Cascade  ATTAGAGAGAATTTGAACAGTGCTTCCCGCTTTATTTTTATTGTTAATTG
Ar49_96_J_christopheri_Dorrigo  ATTAGAGAGAATTTGAACAGTGCTTCCCGCTTTATTTTTATTGTTAATTG
Ar51_101_M_platnickorum_New_Eng ATTAGAGAGAATTTGAACTGTTCTTCCTGCTTTATTTTTATTGTTAATTG
Ar51_102_F_platnickorum_New_Eng ATTAGAGAGAATTTGAACTGTTCTTCCTGCTTTATTTTTATTGTTAATTG
Ar51_103_J_platnickorum_New_Eng ATTAGAGAGAATTTGAACTGTTCTTCCTGCTTTATTTTTATTGTTAATTG
Ar47_104_J_sp_indet_Willi_Will  ATTAGAAAGAATTTGAACTGTTCTTCCTGCTTTGTTTTTATTGTTGATTG
Ar47_105_J_sp_indet_Willi_Will  ATTAGAAAGAATTTGGACTGTTCTTCCTGCTTTATTTTTGTTGTTGATTG
Ar46_106_M_binfordae_Kerewong   ATTAGAAAGAATTTGAACTGTTCTTCCAGCTTTATTTTTATTGCTGATTG
Ar30_126_J_helenae_Macquarie_P  GATAGAGAGAATTTGAACTGTTCTTCCTGCTTTATTTTTATTGTTAATTG
Ar30_125_J_helenae_Macquarie_P  GATAGAGAGAATTTGAACTGTTCTTCCTGCTTTATTTTTATTGTTAATTG
Ar30_124_J_helenae_Macquarie_P  GATAGAAAGAATTTGAACTGTTCTTCCTGCTTTATTTTTATTGTTAATTG
Ar56_54_M_dianneae_Binna_Burra  ATTGGAGAGAATTTGAACTGTTCTTCCCGCTTTATTTTTATTGTTAATTG
Ar56_56_J_dianneae_Binna_Burra  ATTGGAGAGAATTTGAACTGTTCTTCCCGCTTTATTTTTATTGTTAATTG
Ar56_55_J_dianneae_Binna_Burra  ATTGGAGAGAATTTGAACTGTTCTTCCCGCTTTATTTTTATTGTTAATTG
Ar59_60_M_dianneae_Mt_Tamborin  ATTGGAGAGAATTTGAACTGTTCTTCCTGCTTTATTTTTATTGTTAATTG
Ar59_62_J_dianneae_Mt_Tamborin  ATTGGAGAGAATTTGAACTGTTCTTCCTGCTTTATTTTTATTGTTAATTG
Ar59_61_J_dianneae_Mt_Tamborin  ATTGGAGAGAATTTGAACTGTTCTTCCTGCTTTATTTTTATTGTTAATTG
Ar55_90_J_cunninghami_Main_Rng  GTTAGAGAGAATTTGAACTGTTCTTCCTGCTTTATTTTTATTGTTAATTG
Ar55_91_J_cunninghami_Main_Rng  GTTAGAGAGAATTTGAACTGTTCTTCCTGCTTTATTTTTATTGTTAATTG
Ar55_89_F_cunninghami_Main_Rng  GTTAGAGAGAATTTGAACTGTTCTTCCTGCTTTATTTTTATTGTTAATTG
Ar52_93_J_monteithi_Gibralter   GTTGGAGAGTATTTGAACTGTTTTGCCTGCTTTGTTTTTATTGTTGATTG
Ar52_92_F_monteithi_Gibralter   GTTGGAGAGTATTTGAACTGTTTTGCCTGCTTTGTTTTTATTGTTGATTG
Ar52_94_J_monteithi_Gibralter   GTTGGAGAGTATTTGAACTGTTTTGCCTGCTTTGTTTTTATTGTTGATTG
MG_45_J_NEQ                     GTTAGAGAGAATTTGAACTATCCTTCCTGCTTTATTTTTATTATTAATTG
WF_9_F_mainae_Albany_Wind_Farm  GTTAGAGAGAGTATGAACTGTTTTACCTGCAGTGTTTTTATTATTAATTG
GR_17_J_mainae_Gull_Rock_NP     GTTAGAGAGAGTATGAACTGTTTTACCTGCAGTGTTTTTATTATTAATTG
CO_158_F_janineae_Wellington    ATTGGAAAGAGTATGGACTGTTTTACCTGCAGTATTTTTATTATTAATTG
KV_38_J_janineae_Karri_Valley   ATTGGAAAGAGTATGGACTGTTTTACCTGCAGTATTTTTACTATTAATTG
EP_40_J_robinsi_Ellen_Peak      ATTAGAAAGTGTATGAACTATTTTACCTGCTGTGTTTTTATTAATGATTG
EP_41_J_robinsi_Ellen_Peak      ATTAGAAAGTGTATGAACTATTTTACCTGCTGTGTTTTTATTAATGATTG
Ar14_49_F_vichickmani_Acheron   ATTAGAGAGAGTGTGGACTGTTTTACCTGCGGTATTTTTATTAATAATTG
Ar14_134_J_vichickmani_Acheron  ATTAGAGAGAGTGTGGACTGTTTTACCTGCGGTATTTTTATTAATAATTG
Eriauchenius_workmani           ACTTGAAAGAGTTTGAACTGTGTTACCTATTGGATTTTTATTATTTATTG
Zearchaea_sp1                   GTTGGAAATAATTTGGACAGTTTTACCTTCTATTTTTTTATTATTAATTG
Zearchaea_sp2                   TTTAGAAATAATTTGGACGGTTTTACCTTCTATTTTTTTACTTATAATTG
Otiothops                       ATTAGAGAGAATTTGAACAATCCTTCCAGCACTATTTTTATTAATAATTG
Hickmania                       GTTAGAAAGAATTTGAACTGTTTTACCAGTAATTTTTTTATTACTTATTG
Tarlina                         ATTGGAAAGAATTTGAACTATATTACCTGCAATTTTTTTATTGATGATTG

Ar57_46_J_nodosa_Mt_Warning     CTTTTCCTTCTTTACAATTGTTATATCTAATAGAGGAAATAGAATTTCCT
Ar58_53_J_nodosa_Mt_Warning     CTTTTCCTTCTTTACAATTGTTATATCTAATAGAGGAAATAGAATTTCCT
Ar56_58_J_nodosa_Binna_Burra    CTTTTCCTTCTTTACAATTGTTATATTTAATAGAGGAAATAGAATTTCCT
LAM_51_J_nodosa_Binna_Burra     CTTTTCCTTCTTTACAATTGTTATATTTAATAGAGGAAATAGAATTTCCT
KT_63_F_alani_Kroombit_Tops     CTTTTCCATCTTTGCAATTATTATATTTAATAGAAGAAATAGAATTCCCT
KT_64_J_alani_Kroombit_Tops     CTTTTCCATCTTTGCAATTATTATATTTAATAGAAGAAATAGAATTCCCT
KT_65_J_alani_Kroombit_Tops     CTTTTCCATCTTTGCAATTATTATATTTAATAGAAGAAATAGAATTCCCT
KT_66_M_alani_Kroombit_Tops     CTTTTCCATCTTTGCAATTATTATATTTAATAGAAGAAATAGAATTCCCT
KT_67_J_alani_Kroombit_Tops     CTTTTCCATCTTTGCAATTATTATATTTAATAGAAGAAATAGAATTCCCT
BUL_68_M_aleenae_Bulburin_NP    CTTTTCCATCTTTACAGTTATTATATTTAATAGAGGAGATAGAGTTTCCT
BUL_69_J_aleenae_Bulburin_NP    CTTTTCCATCTTTACAGTTATTATATTTAATAGAGGAGATAGAGTTTCCT
BUL_70_J_aleenae_Bulburin_NP    CTTTTCCATCTTTACAGTTATTATATTTAATAGAGGAGATGGAATTTCCT
Ar67_76_F_judyae_Conondale_NP   CTTTCCCATCCTTACAATTATTATATTTAATAGAAGAGATAGAGTTTCCT
Ar67_78_J_judyae_Conondale_NP   CTTTCCCATCCTTACAATTATTATATTTAATAGAAGAGATAGAGTTTCCT
Ar66_79_J_judyae_Conondale_NP   CTTTCCCATCCTTACAATTATTATATTTAATAGAAGAGATAGAGTTTCCT
Ar68_81_J_judyae_Mapleton_FR    CTTTTCCATCTTTACAATTATTATATTTAATAGAAGAAATAGAGTTTCCT
Ar68_82_J_judyae_Mapleton_FR    CTTTTCCATCTTTACAATTATTATATTTAATAGAAGAAATAGAGTTTCCT
Ar68_80_M_judyae_Mapleton_FR    CTTTTCCATCTTTACAATTATTATATTTAATAGAAGAAATAGAGTTTCCT
Ar73_83_F_raveni_Mt_Glorious    CTTTTCCATCATTGCAATTATTATATTTAATAGAGGAGATAGAATTTCCT
Ar73_84_J_raveni_Mt_Glorious    CTTTTCCATCATTGCAATTATTATATTTAATAGAGGAGATAGAATTTCCT
Ar73_85_J_raveni_Mt_Glorious    CTTTTCCATCATTGCAATTATTATATTTAATAGAGGAGATAGAATTTCCT
Ar69_86_M_raveni_Mt_Mee         CTTTTCCATCATTGCAATTATTATATTTAATAGAGGAGATAGAATTTCCT
Ar69_87_J_raveni_Mt_Mee         CTTTTCCATCATTGCAATTATTATATTTAATAGAGGAGATAGAATTTCCT
Ar69_88_J_raveni_Mt_Mee         CTTTTCCATCATTGCAATTATTATATTTAATAGAGGAGATAGAATTTCCT
Ar70_73_M_harmsi_Bunya_Mtns     CTTTTCCATCTTTACAATTATTGTATTTAATAGAAGAAATAGAATTTCCT
Ar70_75_J_harmsi_Bunya_Mtns     CTTTTCCATCTTTACAATTATTGTATTTAATAGAAGAAATAGAATTTCCT
Ar70_74_J_harmsi_Bunya_Mtns     CTTTTCCATCTTTACAATTATTGTATTTAATAGAAGAAATAGAATTTCCT
Ar71_71_J_harmsi_Bunya_Mtns     CTTTTCCATCTTTACAATTATTGTATTTAATAGAAGAAATAGAATTTCCT
Ar71_72_J_harmsi_Bunya_Mtns     CTTTTCCATCTTTACAATTATTGTATTTAATAGAAGAAATAGAATTTCCT
Ar28_47_J_mcguiganae_Monga_NP   CTTTTCCATCTTTACAATTATTGTATTTAATAGAGGAGATAGAGTTTCCT
Ar28_128_J_mcguiganae_Monga_NP  CTTTTCCATCTTTACAATTATTGTATTTAATAGAGGAGATAGAGTTTCCT
Ar27_130_J_sp_indet_Badja_SF    CTTTTCCATCTTTACAGTTATTGTATTTAATAGAGGAGATAGAGTTTCCT
Ar27_131_J_sp_indet_Badja_SF    CTTTTCCATCTTTACAGTTATTGTATTTAATAGAGGAGATAGAGTTTCCT
Ar27_129_J_sp_indet_Badja_SF    CTTTTCCATCTTTACAGTTATTGTATTTAATAGAGGAGATAGAGTTTCCT
Ar41_48_F_mascordi_Coolah       CTTTTCCATCTTTACAATTATTATATTTAATAGAGGAGATGGAGTTTCCT
Ar41_114_J_mascordi_Coolah      CTTTTCCATCTTTACAATTATTATATTTAATAGAGGAGATGGAGTTTCCT
Ar41_113_J_mascordi_Coolah      CTTTTCCATCTTTACAATTATTATATTTAATAGAGGAGATGGAGTTTCCT
Ar40_115_M_mascordi_Coolah      CTTTTCCATCTTTACAATTATTATATTTAATAGAGGAGATGGAGTTTCCT
Ar32_117_J_smithae_Mt_Wilson    CTTTTCCGTCTTTACAATTATTATATTTGATAGAGGAGATAGAGTATCCT
Ar32_118_J_smithae_Mt_Wilson    CTTTTCCGTCTTTACAATTATTATATTTGATAGAGGAGATAGAGTATCCT
Ar32_116_F_smithae_Mt_Wilson    CTTTTCCGTCTTTACAATTATTATATTTGATAGAGGAGATAGAGTATCCT
Ar33_121_J_sp_indet_Kanangra    CTTTTCCATCTTTACAATTATTGTATTTAATAGAGGAGATAGAGTTTCCT
Ar34_123_J_sp_indet_Kanangra    CTTTTCCATCTTTACAATTATTGTATTTAATAGAGGAGATAGAGTTTCCT
Ar33_119_J_sp_indet_Kanangra    CTTTTCCATCTTTACAATTATTGTATTTAATAGAGGAGATAGAGTTTCCT
Ar33_120_J_sp_indet_Kanangra    CTTTTCCATCCTTACAATTGTTGTATTTAATAGAGGAGATAGAATTTCCT
Ar34_122_J_sp_indet_Kanangra    CTTTTCCATCCTTGCAATTGTTATATTTAATAGAGGAGATAGAGTTTCCT
Ar43_107_F_milledgei_Barr_Tops  CTTTTCCATCTTTACAATTGTTGTATTTAATAGAGGAAATGGAGTTTCCT
Ar43_108_J_milledgei_Barr_Tops  CTTTTCCATCTTTACAATTGTTGTATTTAATAGAGGAAATGGAGTTTCCT
Ar42_112_J_milledgei_Barr_Tops  CTTTTCCATCTTTACAATTGTTGTATTTAATAGAGGAAATGGAGTTTCCT
Ar43_109_J_milledgei_Barr_Tops  CTTTTCCATCTTTACAATTGTTGTATTTAATAGAGGAAATAGAGTTTCCT
Ar42_110_J_milledgei_Barr_Tops  CTTTTCCATCTTTACAATTATTATATTTGATAGAGGAAATGGAGTTTCCT
Ar42_111_J_milledgei_Barr_Tops  CTTTTCCGTCTTTACAATTATTATATTTGATAGAGGAAATGGAGTTTCCT
Ar49_95_M_christopheri_Dorrigo  CTTTTCCATCTTTACAATTGTTATATTTAATGGAGGAAATAGAATTTCCT
Ar49_97_J_christopheri_Dorrigo  CTTTTCCATCTTTACAATTGTTATATTTAATGGAGGAAATAGAATTTCCT
Ar50_98_J_christopheri_Cascade  CTTTTCCATCTTTACAACTATTATATTTAATGGAGGAAATAGAATTTCCT
Ar50_100_J_christopheri_Cascad  CTTTTCCATCTTTACAACTATTATATTTAATGGAGGAAATAGAATTTCCT
Ar50_99_J_christopheri_Cascade  CTTTTCCATCTTTACAACTATTATATTTAATGGAGGAAATAGAATTTCCT
Ar49_96_J_christopheri_Dorrigo  CTTTTCCATCTTTACAACTATTATATTTAATGGAGGAAATAGAATTTCCT
Ar51_101_M_platnickorum_New_Eng CTTTTCCATCTTTACAATTATTGTATTTAATAGAGGAAATAGAATTTCCT
Ar51_102_F_platnickorum_New_Eng CTTTTCCATCTTTACAATTATTGTATTTAATAGAGGAAATAGAATTTCCT
Ar51_103_J_platnickorum_New_Eng CTTTTCCATCTTTACAATTATTGTATTTAATAGAGGAAATAGAATTTCCT
Ar47_104_J_sp_indet_Willi_Will  CTTTTCCATCTTTACAATTATTATATTTAATAGAAGAAATAGAGTTTCCT
Ar47_105_J_sp_indet_Willi_Will  CTTTCCCATCTTTACAATTATTATATTTAATAGAAGAGATAGAGTTTCCT
Ar46_106_M_binfordae_Kerewong   CTTTTCCATCACTACAATTATTGTATTTAATAGAGGAAATAGAATTTCCT
Ar30_126_J_helenae_Macquarie_P  CTTTTCCTTCTTTACAATTATTATATTTAATAGAGGAAATAGAATTTCCT
Ar30_125_J_helenae_Macquarie_P  CTTTTCCTTCTTTACAATTATTATATTTAATAGAGGAAATAGAATTTCCT
Ar30_124_J_helenae_Macquarie_P  CTTTTCCTTCTTTACAATTATTATATTTAATAGAGGAAATAGAATTTCCT
Ar56_54_M_dianneae_Binna_Burra  CTTTTCCATCTTTACAATTATTATATTTAATAGAGGAGATAGAGTTTCCT
Ar56_56_J_dianneae_Binna_Burra  CTTTTCCATCTTTACAATTATTATATTTAATAGAGGAGATAGAGTTTCCT
Ar56_55_J_dianneae_Binna_Burra  CTTTTCCATCTTTACAATTATTATATTTAATAGAGGAGATAGAGTTTCCT
Ar59_60_M_dianneae_Mt_Tamborin  CTTTTCCATCTTTACAATTATTATATTTAATAGAGGAGATAGAGTTTCCT
Ar59_62_J_dianneae_Mt_Tamborin  CTTTTCCATCTTTACAATTATTATATTTAATAGAGGAGATAGAGTTTCCT
Ar59_61_J_dianneae_Mt_Tamborin  CTTTTCCATCTTTACAATTATTATATTTAATAGAGGAGATAGAGTTTCCT
Ar55_90_J_cunninghami_Main_Rng  CTTTTCCATCTTTACAATTATTATATTTAATAGAGGAAATAGAATTTCCT
Ar55_91_J_cunninghami_Main_Rng  CTTTTCCATCTTTACAATTATTATATTTAATAGAGGAAATAGAATTTCCT
Ar55_89_F_cunninghami_Main_Rng  CTTTTCCATCTTTACAATTATTATATTTAATAGAGGAAATAGAATTTCCT
Ar52_93_J_monteithi_Gibralter   CTTTTCCATCATTACAATTATTGTATTTAATAGAGGAGATAGAGTTTCCT
Ar52_92_F_monteithi_Gibralter   CTTTTCCATCATTACAATTATTGTATTTAATAGAGGAGATAGAGTTTCCT
Ar52_94_J_monteithi_Gibralter   CTTTTCCATCATTACAATTATTGTATTTAATAGAGGAGATAGAGTTTCCT
MG_45_J_NEQ                     CTTTTCCTTCCTTACGATTACTATACTTAATAGAAGAAATGGAGTTTCCT
WF_9_F_mainae_Albany_Wind_Farm  CTTTTCCTTCTTTACGATTGTTGTATTTAATAGAGGAAATAGAGTATCCT
GR_17_J_mainae_Gull_Rock_NP     CTTTTCCTTCTTTACGATTGTTGTATTTAATAGAGGAAATAGAGTATCCT
CO_158_F_janineae_Wellington    CTTTTCCTTCTTTACGATTATTATATTTAATAGAAGAAATAGAGTATCCT
KV_38_J_janineae_Karri_Valley   CTTTTCCTTCTTTACGATTATTATATTTAATAGAAGAAATAGAGTATCCT
EP_40_J_robinsi_Ellen_Peak      CTTTTCCTTCTTTACGATTATTATATTTAATAGAAGAGATAGAGTATCCT
EP_41_J_robinsi_Ellen_Peak      CTTTTCCTTCTTTACGATTATTATATTTAATAGAAGAGATAGAGTATCCT
Ar14_49_F_vichickmani_Acheron   CTTTTCCTTCTTTACGTTTACTATACTTAATAGAGGAGATAGAGTATCCT
Ar14_134_J_vichickmani_Acheron  CTTTTCCTTCTTTACGTTTACTATACTTAATAGAGGAGATAGAGTATCCT
Eriauchenius_workmani           CTTTTCCTTCTTTACGTTTATTATATGTAATAGAAGAAATAGAATTTCCT
Zearchaea_sp1                   CTTTTCCTTCATTACG----------------------------------
Zearchaea_sp2                   CGCTTCCTTCTTTACGGCTATTGTATTTAATAGAGGAAATAGGTACTCCC
Otiothops                       CTTTCCCTTCATTACGAATTCTTTATATAATAGAAGAGATAGAAGACCCA
Hickmania                       CTTTTCCTTCTCTTCGGCTATTATATTTAATGGAAGAAATAAATATACCT
Tarlina                         CTTTTCCTTCTTTACGTTTATTATATCTAATGGAAGATTTAGAGGACTCC

Ar57_46_J_nodosa_Mt_Warning     GAATTAACTATTAAAATTTTAGGTCATCAGTGATATTGATCTTATGAGTA
Ar58_53_J_nodosa_Mt_Warning     GAATTAACTATTAAAATTTTAGGTCATCAGTGATATTGATCTTATGAGTA
Ar56_58_J_nodosa_Binna_Burra    GAATTAACTATTAAAATTTTAGGTCATCAGTGATATTGATCTTATGAGTA
LAM_51_J_nodosa_Binna_Burra     GAATTAACTATTAAAATTTTAGGTCATCAGTGATATTGATCTTATGAGTA
KT_63_F_alani_Kroombit_Tops     GAATTGACTATTAAAATTTTAGGGCATCAGTGGTATTGGTCTTATGAATA
KT_64_J_alani_Kroombit_Tops     GAATTGACTATTAAAATTTTAGGGCATCAGTGGTATTGGTCTTATGAATA
KT_65_J_alani_Kroombit_Tops     GAATTGACTATTAAAATTTTAGGGCATCAGTGGTATTGGTCTTATGAATA
KT_66_M_alani_Kroombit_Tops     GAATTGACTATTAAAATTTTAGGGCATCAGTGGTATTGGTCTTATGAATA
KT_67_J_alani_Kroombit_Tops     GAATTGACTATTAAAATTTTAGGGCATCAGTGGTATTGGTCTTATGAATA
BUL_68_M_aleenae_Bulburin_NP    GAATTAACTATTAAAATTTTAGGACATCAATGGTATTGATCTTATGAATA
BUL_69_J_aleenae_Bulburin_NP    GAATTAACTATTAAAATTTTAGGACATCAATGGTATTGATCTTATGAATA
BUL_70_J_aleenae_Bulburin_NP    GAATTGACTATTAAAATTTTAGGACATCAATGGTATTGATCTTATGAATA
Ar67_76_F_judyae_Conondale_NP   GAATTAACTATTAAAATTTTAGGTCACCAGTGATATTGATCTTATGAATA
Ar67_78_J_judyae_Conondale_NP   GAATTAACTATTAAAATTTTAGGTCACCAGTGATATTGATCTTATGAGTA
Ar66_79_J_judyae_Conondale_NP   GAATTAACTATTAAAATTTTAGGTCACCAGTGATATTGATCTTATGAGTA
Ar68_81_J_judyae_Mapleton_FR    GAATTGACTATTAAAATTTTAGGTCATCAATGATATTGATCTTATGAGTA
Ar68_82_J_judyae_Mapleton_FR    GAATTGACTATTAAAATTTTAGGTCATCAATGATATTGATCTTATGAGTA
Ar68_80_M_judyae_Mapleton_FR    GAATTGACTATTAAAATTTTAGGTCATCAATGATATTGATCTTATGAGTA
Ar73_83_F_raveni_Mt_Glorious    GAGTTAACTATTAAGATTTTAGGTCATCAATGGTATTGGTCTTATGAATA
Ar73_84_J_raveni_Mt_Glorious    GAGTTAACTATTAAGATTTTAGGTCATCAATGGTATTGGTCTTATGAATA
Ar73_85_J_raveni_Mt_Glorious    GAGTTAACTATTAAGATTTTAGGTCATCAATGGTATTGGTCTTATGAATA
Ar69_86_M_raveni_Mt_Mee         GAGTTAACTATTAAGATTTTAGGTCATCAATGGTATTGATCTTATGAATA
Ar69_87_J_raveni_Mt_Mee         GAGTTAACTATTAAGATTTTAGGTCATCAATGGTATTGATCTTATGAATA
Ar69_88_J_raveni_Mt_Mee         GAGTTAACTATTAAGATTTTAGGTCATCAATGGTATTGATCTTATGAATA
Ar70_73_M_harmsi_Bunya_Mtns     GAATTAACTATTAAAATTTTAGGGCATCAATGATATTGATCTTATGAGTA
Ar70_75_J_harmsi_Bunya_Mtns     GAATTAACTATTAAAATTTTAGGGCATCAATGATATTGATCTTATGAGTA
Ar70_74_J_harmsi_Bunya_Mtns     GAATTAACTATTAAAATTTTAGGGCATCAATGATATTGATCTTATGAGTA
Ar71_71_J_harmsi_Bunya_Mtns     GAATTAACTATTAAAATTTTAGGGCATCAATGATATTGATCTTATGAGTA
Ar71_72_J_harmsi_Bunya_Mtns     GAATTAACTATTAAAATTTTAGGGCATCAATGATATTGATCTTATGAGTA
Ar28_47_J_mcguiganae_Monga_NP   GAATTAACTATTAAGATTTTAGGTCATCAGTGGTATTGATCTTATGAATA
Ar28_128_J_mcguiganae_Monga_NP  GAATTAACTATTAAGATTTTAGGTCATCAGTGGTATTGATCTTATGAATA
Ar27_130_J_sp_indet_Badja_SF    GAGTTAACAATTAAGATTTTAGGTCATCAGTGATATTGGTCTTATGAGTA
Ar27_131_J_sp_indet_Badja_SF    GAGTTAACAATTAAGATTTTAGGTCATCAGTGATATTGGTCTTATGAGTA
Ar27_129_J_sp_indet_Badja_SF    GAGTTAACAATTAAGATTTTAGGTCATCAATGATATTGGTCTTATGAGTA
Ar41_48_F_mascordi_Coolah       GAATTGACAATTAGGATTTTAGGTCATCAATGATATTGATCTTATGAATA
Ar41_114_J_mascordi_Coolah      GAATTGACAATTAGGATTTTAGGTCATCAATGATATTGATCTTATGAATA
Ar41_113_J_mascordi_Coolah      GAATTGACAATTAGGATTTTAGGTCATCAATGATATTGGTCTTATGAATA
Ar40_115_M_mascordi_Coolah      GAATTGACAATTAGGATTTTAGGTCATCAATGATATTGGTCTTATGAATA
Ar32_117_J_smithae_Mt_Wilson    GAATTGACTATTAAGATCTTAGGCCATCAATGGTATTGGTCTTATGAATA
Ar32_118_J_smithae_Mt_Wilson    GAATTGACTATTAAGATCTTAGGCCATCAATGGTATTGGTCTTATGAATA
Ar32_116_F_smithae_Mt_Wilson    GAATTGACTATTAAGATCTTAGGCCATCAATGGTATTGGTCTTATGAATA
Ar33_121_J_sp_indet_Kanangra    GAGTTGACTATTAAAATTTTAGGTCATCAATGGTATTGATCTTATGAATA
Ar34_123_J_sp_indet_Kanangra    GAGTTGACTATTAAAATTTTAGGTCATCAATGGTATTGATCTTATGAATA
Ar33_119_J_sp_indet_Kanangra    GAGTTGACTATTAAAATTTTAGGTCATCAATGGTATTGATCTTATGAATA
Ar33_120_J_sp_indet_Kanangra    GAGTTGACTATTAAAATTTTAGGTCATCAATGGTATTGATCTTATGAGTA
Ar34_122_J_sp_indet_Kanangra    GAGTTAACTATCAAAATTTTAGGTCATCAATGATATTGATCTTATGAATA
Ar43_107_F_milledgei_Barr_Tops  GAACTAACCATTAAAATTTTAGGTCATCAGTGATATTGATCTTATGAGTA
Ar43_108_J_milledgei_Barr_Tops  GAACTAACCATTAAAATTTTAGGTCATCAGTGATATTGATCTTATGAGTA
Ar42_112_J_milledgei_Barr_Tops  GAACTAACCATTAAAATTTTAGGTCATCAGTGATATTGATCTTATGAGTA
Ar43_109_J_milledgei_Barr_Tops  GAACTAACCATTAAAATTTTAGGTCATCAGTGATATTGATCTTATGAGTA
Ar42_110_J_milledgei_Barr_Tops  GAATTAACTATTAAAATTTTAGGTCATCAGTGATATTGGTCTTATGAGTA
Ar42_111_J_milledgei_Barr_Tops  GAATTAACTATTAAAATTTTAGGTCATCAGTGATATTGATCTTATGAGTA
Ar49_95_M_christopheri_Dorrigo  GAGCTAACAATTAAGGTTTTGGGTCATCAGTGATATTGATCTTATGAATA
Ar49_97_J_christopheri_Dorrigo  GAGCTAACAATTAAGGTTTTGGGTCATCAGTGATATTGATCTTATGAATA
Ar50_98_J_christopheri_Cascade  GAGTTAACTATTAAGGTTTTGGGTCATCAGTGGTATTGATCTTATGAGTA
Ar50_100_J_christopheri_Cascad  GAGTTAACTATTAAGGTTTTGGGTCATCAGTGGTATTGATCTTATGAGTA
Ar50_99_J_christopheri_Cascade  GAGTTAACTATTAAGGTTTTGGGTCATCAGTGGTATTGATCTTATGAGTA
Ar49_96_J_christopheri_Dorrigo  GAGTTAACTATTAAGGTTTTGGGTCATCAGTGGTATTGATCTTATGAGTA
Ar51_101_M_platnickorum_New_Eng GAGTTAACTATTAAGGTTTTAGGTCATCAATGGTATTGATCTTATGAGTA
Ar51_102_F_platnickorum_New_Eng GAGTTAACTATTAAGGTTTTAGGTCATCAATGGTATTGATCTTATGAGTA
Ar51_103_J_platnickorum_New_Eng GAGTTAACTATTAAGGTTTTAGGTCATCAATGGTATTGATCTTATGAGTA
Ar47_104_J_sp_indet_Willi_Will  GAGTTAACTATTAAAGTTATAGGTCATCAGTGGTATTGGTCTTATGAATA
Ar47_105_J_sp_indet_Willi_Will  GAGTTAACTATTAAAGTTATAGGTCATCAGTGGTATTGATCTTATGAGTA
Ar46_106_M_binfordae_Kerewong   GAATTAACTATTAAGGTTTTAGGTCATCAGTGATATTGGTCTTATGAATA
Ar30_126_J_helenae_Macquarie_P  GAATTAACTATTAAGATTTTAGGCCATCAATGGTATTGATCTTATGAATA
Ar30_125_J_helenae_Macquarie_P  GAATTAACTATTAAGATTTTAGGCCATCAATGGTATTGATCTTATGAATA
Ar30_124_J_helenae_Macquarie_P  GAATTAACTATTAAGATTTTAGGCCATCAATGGTATTGATCTTATGAATA
Ar56_54_M_dianneae_Binna_Burra  GAGTTAACTATTAAGATTTTAGGACATCAATGGTATTGATCTTATGAATA
Ar56_56_J_dianneae_Binna_Burra  GAGTTAACTATTAAGATTTTAGGACATCAATGGTATTGATCTTATGAATA
Ar56_55_J_dianneae_Binna_Burra  GAGTTAACTATTAAGATTTTAGGACATCAATGGTATTGATCTTATGAATA
Ar59_60_M_dianneae_Mt_Tamborin  GAGTTAACTATTAAAATTTTAGGGCATCAGTGGTATTGATCTTATGAATA
Ar59_62_J_dianneae_Mt_Tamborin  GAGTTAACTATTAAAATTTTAGGGCATCAGTGGTATTGATCTTATGAATA
Ar59_61_J_dianneae_Mt_Tamborin  GAGTTAACTATTAAAATTTTAGGGCATCAGTGGTATTGATCTTATGAATA
Ar55_90_J_cunninghami_Main_Rng  GAATTAACTATTAAAATTTTAGGTCATCAATGGTATTGATCATATGAATA
Ar55_91_J_cunninghami_Main_Rng  GAATTAACTATTAAAATTTTAGGTCATCAATGGTATTGATCATATGAATA
Ar55_89_F_cunninghami_Main_Rng  GAATTAACTATTAAAATTTTAGGTCATCAATGGTATTGATCATATGAATA
Ar52_93_J_monteithi_Gibralter   GAGTTAACTATTAAAATTCTGGGTCATCAATGATATTGGAGATATGAATA
Ar52_92_F_monteithi_Gibralter   GAGTTAACTATTAAAATTCTGGGTCATCAATGATATTGGAGATATGAATA
Ar52_94_J_monteithi_Gibralter   GAGTTAACTATTAAAATTCTGGGTCATCAATGATATTGGAGATATGAATA
MG_45_J_NEQ                     GAATTAACAATTAAAATTATAGGGTTTCAATGATATTGATCTTATGAATA
WF_9_F_mainae_Albany_Wind_Farm  GAAATAAGAATTAAAATTATTGGTCATCAGTGATATTGATCTTATGAATA
GR_17_J_mainae_Gull_Rock_NP     GAAATAAGAATTAAAATTATTGGTCATCAGTGATATTGATCTTATGAATA
CO_158_F_janineae_Wellington    GAAATAAGAATTAAAATTATTGGTCATCAATGATATTGATCTTATGAATA
KV_38_J_janineae_Karri_Valley   GAAATAAGAATTAAAATTATTGGTCATCAATGATATTGATCTTATGAATA
EP_40_J_robinsi_Ellen_Peak      GAGATAAGAGTTAAGGTTATTGGTCATCAATGATATTGATCTTATGAATA
EP_41_J_robinsi_Ellen_Peak      GAGATAAGAGTTAAGGTTATTGGTCATCAATGATATTGATCTTATGAATA
Ar14_49_F_vichickmani_Acheron   GAAATAAGAGTTAAAATTATTGGTCATCAGTGATATTGGTCTTATGAGTA
Ar14_134_J_vichickmani_Acheron  GAAATAAGAGTTAAAATTATTGGTCATCAGTGATATTGGTCTTATGAGTA
Eriauchenius_workmani           GAATTAACTATTAAGGTGTTAGGACATCAATGATTTTGATCTTATGAATA
Zearchaea_sp1                   --------------------------------------------------
Zearchaea_sp2                   CAGCTATCTATTAAGGTTTTAGGTCACCAATGGTATTGGTCATATGAATA
Otiothops                       GAATTAAGAATAAAGGTAATAGGCCATCAATGGTATTGGTCTTATGAATA
Hickmania                       GAAGTTAGTGTTAAAATTATGGGTCATCAGTGATTTTGGTCTTATGAATA
Tarlina                         GAAATAACTATTAAGGTAATGGGGCATCAATGATATTGGACGTATGAATA

Ar57_46_J_nodosa_Mt_Warning     TAGAGATATGGGTTTAGATTCGTTTGAATCTTATATAATT---AGAGGGG
Ar58_53_J_nodosa_Mt_Warning     TAGAGATATAGGTTTAGATTCGTTTGAATCTTATATAATT---AGAGGGG
Ar56_58_J_nodosa_Binna_Burra    TAGAGATATAGGTTTAGATTCGTTTGAGTCTTATATAATC---AGAGGGG
LAM_51_J_nodosa_Binna_Burra     TAGAGATATAGGTTTAGATTCGTTTGAGTCTTATATAATC---AGAGGGG
KT_63_F_alani_Kroombit_Tops     TAGAGATATGGGTTTGGATTCATTTGAATCATATATACTT---AAGGGAG
KT_64_J_alani_Kroombit_Tops     TAGAGATATGGGTTTGGATTCATTTGAATCATATATACTT---AAGGGAG
KT_65_J_alani_Kroombit_Tops     TAGAGATATGGGTTTGGATTCATTTGAATCATATATACTT---AAGGGAG
KT_66_M_alani_Kroombit_Tops     TAGAGATATGGGTTTGGATTCATTTGAATCATATATACTT---AAGGGAG
KT_67_J_alani_Kroombit_Tops     TAGAGATATGGGTTTGGATTCATTTGAATCATATATACTT---AAGGGAG
BUL_68_M_aleenae_Bulburin_NP    TAGAGATATAGGTTTAGATTCTTTTGAATCATATATACTT---AAGGGGA
BUL_69_J_aleenae_Bulburin_NP    TAGAGATATAGGTTTAGATTCTTTTGAATCATATATACTT---AAGGGGA
BUL_70_J_aleenae_Bulburin_NP    TAGAGATATAGGTTTAGATTCTTTTGAATCATATATACTT---AAGGGGA
Ar67_76_F_judyae_Conondale_NP   TAGAGATATAGGATTGGATTCATTTGATTCTTATATACTT---AGGGGTG
Ar67_78_J_judyae_Conondale_NP   TAGAGATATAGGATTGGATTCATTTGATTCTTATATACTT---AGGGGTG
Ar66_79_J_judyae_Conondale_NP   TAGAGATATAGGATTGGATTCATTTGATTCTTATATACTT---AGGGGTG
Ar68_81_J_judyae_Mapleton_FR    TAGAGATATAGGATTGGATTCATTTGATTCTTATATGCTT---AAGGGTG
Ar68_82_J_judyae_Mapleton_FR    TAGAGATATAGGATTGGATTCATTTGATTCTTATATGCTT---AAGGGTG
Ar68_80_M_judyae_Mapleton_FR    TAGAGATATAGGATTGGATTCATTTGATTCTTATATGCTT---AAGGGTG
Ar73_83_F_raveni_Mt_Glorious    TAGAGACTTAGGTTTAGATTCATTTGAATCTTATATACTT---AATAGAA
Ar73_84_J_raveni_Mt_Glorious    TAGAGACTTAGGTTTAGATTCATTTGAATCTTATATACTT---AATAGAA
Ar73_85_J_raveni_Mt_Glorious    TAGAGACTTAGGTTTAGATTCATTTGAATCTTATATACTT---AATAGAA
Ar69_86_M_raveni_Mt_Mee         TAGAGATTTAGGTTTAGATTCATTTGAATCTTATATACTT---AAGAGAA
Ar69_87_J_raveni_Mt_Mee         TAGAGATTTAGGTTTAGATTCATTTGAATCTTATATACTT---AAGAGAA
Ar69_88_J_raveni_Mt_Mee         TAGAGATTTAGGTTTAGATTCATTTGAATCTTATATACTT---AAGAGAA
Ar70_73_M_harmsi_Bunya_Mtns     TAGAGATATGGGTTTAGATTCATTTGAATCTTATATAATT---AGAAGTA
Ar70_75_J_harmsi_Bunya_Mtns     TAGAGATATGGGTTTAGATTCATTTGAATCTTATATAATT---AGAAGTA
Ar70_74_J_harmsi_Bunya_Mtns     TAGAGATATGGGTTTAGATTCATTTGAATCTTATATAATT---AGAAGTA
Ar71_71_J_harmsi_Bunya_Mtns     TAGAGATATGGGTTTAGATTCATTTGAATCTTATATAATT---AGAAGTA
Ar71_72_J_harmsi_Bunya_Mtns     TAGAGATATGGGTTTAGATTCATTTGAATCTTATATAATT---AGAAGTA
Ar28_47_J_mcguiganae_Monga_NP   TAGAGATATGGGGTTAGATTCTTTTGAATCTTATATAATA---AGAGGGA
Ar28_128_J_mcguiganae_Monga_NP  TAGAGATATGGGGTTAGATTCTTTTGAATCTTATATAGTA---AGAGGGA
Ar27_130_J_sp_indet_Badja_SF    TAGAGATATGGGGTTGGATTCGTTTGAATCTTATATAATT---AGAGGAA
Ar27_131_J_sp_indet_Badja_SF    TAGAGATATGGGGTTGGATTCGTTTGAATCTTATATAATT---AGAGGAA
Ar27_129_J_sp_indet_Badja_SF    TAGAGATATGGGGTTGGATTCGTTTGAATCTTATATAATT---AGAGGAA
Ar41_48_F_mascordi_Coolah       TAGAGATATGGGGTTGGATTCGTTTGAATCTTATATAATT---AGAGGTA
Ar41_114_J_mascordi_Coolah      TAGAGATATGGGGTTGGATTCGTTTGAATCTTATATAATT---AGAGGTA
Ar41_113_J_mascordi_Coolah      TAGAGATATGGGGTTGGATTCGTTTGAATCTTATATAATT---AGAGGTA
Ar40_115_M_mascordi_Coolah      TAGAGATATGGGGTTGGATTCGTTTGAATCTTATATAATT---AGAGGTA
Ar32_117_J_smithae_Mt_Wilson    TAGAGATATAGGTTTGGATTCATTTGAGTCTTATATAGTA---AGAGGAA
Ar32_118_J_smithae_Mt_Wilson    TAGAGATATAGGTTTGGATTCATTTGAGTCTTATATAGTA---AGAGGAA
Ar32_116_F_smithae_Mt_Wilson    TAGAGATATAGGTTTGGATTCATTTGAGTCTTATATAGTA---AGAGGAA
Ar33_121_J_sp_indet_Kanangra    TAGAGATATGGGGTTGGATTCATTTGAGTCTTATATAATT---AGAGGGA
Ar34_123_J_sp_indet_Kanangra    TAGAGATATGGGGTTGGATTCATTTGAGTCTTATATAATT---AGAGGGA
Ar33_119_J_sp_indet_Kanangra    TAGAGATATGGGGTTGGATTCATTTGAGTCTTATATAATT---AGAGGGA
Ar33_120_J_sp_indet_Kanangra    TAGAGATATGGGGTTGGATTCATTCGAGTCTTATATAATT---AGAGGGA
Ar34_122_J_sp_indet_Kanangra    TAGAGATATAGGGTTGGATTCATTCGAGTCTTATATGATT---AGAGGGA
Ar43_107_F_milledgei_Barr_Tops  TAGAGATATAGGTTTGGATTCATTTGAATCTTATATGGTC---AGTGGGA
Ar43_108_J_milledgei_Barr_Tops  TAGAGATATAGGTTTGGATTCATTTGAATCTTATATGGTC---AGTGGGA
Ar42_112_J_milledgei_Barr_Tops  TAGAGATATAGGTTTGGATTCATTTGAATCTTATATGGTC---AGTGGGA
Ar43_109_J_milledgei_Barr_Tops  TAGAGATATAGGTTTGGATTCATTTGAATCTTATATGGTC---AGTGGGA
Ar42_110_J_milledgei_Barr_Tops  TAGAGATATGGGTTTAGGTTCATTTGAGTCTTATATGATT---AGTGGTA
Ar42_111_J_milledgei_Barr_Tops  TAGAGATATGGGTTTAGATTCATTTGAGTCTTATATGATT---AATGGTA
Ar49_95_M_christopheri_Dorrigo  TAGAGATATGGGAATAGATTCATTTGAATCTTATATAATT---GGGGGAA
Ar49_97_J_christopheri_Dorrigo  TAGAGATATGGGAATAGATTCATTTGAATCTTATATAATT---GGGGGAA
Ar50_98_J_christopheri_Cascade  TAGAGATATGGGTATAGATTCATTTGAGTCTTATATAATT---GGGGGAA
Ar50_100_J_christopheri_Cascad  TAGAGATATGGGTATAGATTCATTTGAGTCTTATATAATT---GGGGGAA
Ar50_99_J_christopheri_Cascade  TAGAGATATGGGTATAGATTCATTTGAGTCTTATATAATT---GGGGGAA
Ar49_96_J_christopheri_Dorrigo  TAGAGATATGGGTATAGATTCATTTGAGTCTTATATAATT---GGGGGAA
Ar51_101_M_platnickorum_New_Eng TAGAGATATGGGTATAGATTCGTTTGAATCTTATATGATT---GGTGGGA
Ar51_102_F_platnickorum_New_Eng TAGAGATATGGGTATAGATTCGTTTGAATCTTATATGATT---GGTGGGA
Ar51_103_J_platnickorum_New_Eng TAGAGATATGGGTATAGATTCGTTTGAATCTTATATGATT---GGTGGGA
Ar47_104_J_sp_indet_Willi_Will  TAGAGATATAGGTATAGATTCATTTGAATCTTATATGATT---GGGGGGG
Ar47_105_J_sp_indet_Willi_Will  TAGAGATATGGGTATAGATTCATTTGAATCTTATATGATT---GGTGGTA
Ar46_106_M_binfordae_Kerewong   TAGAGATATGGGTATGGATTCGTTTGATTCTTATATAGTT---GGGGGAA
Ar30_126_J_helenae_Macquarie_P  CAGAGATATAGGTATGGATTCGTTTGAGTCTTATATGGTA---GGGAGAG
Ar30_125_J_helenae_Macquarie_P  CAGAGATATAGGTATGGATTCGTTTGAGTCTTATATGGTA---GGGAGAG
Ar30_124_J_helenae_Macquarie_P  CAGAGATATAGGTATGGATTCGTTTGAGTCTTATATGGTA---GGGAGAG
Ar56_54_M_dianneae_Binna_Burra  TAGAGATATAGGTTTGGATTCATTTGAGTCTTATATAATT---AGAAGTA
Ar56_56_J_dianneae_Binna_Burra  TAGAGATATAGGTTTGGATTCATTTGAGTCTTATATAATT---AGAAGTA
Ar56_55_J_dianneae_Binna_Burra  TAGAGATATGGGTTTGGATTCATTTGAGTCTTATATAATT---AGAAGTA
Ar59_60_M_dianneae_Mt_Tamborin  TAGAGATATGGGTTTAGATTCATTTGAGTCTTATATAATT---AGAAGTA
Ar59_62_J_dianneae_Mt_Tamborin  TAGAGATATGGGTTTAGATTCATTTGAGTCTTATATAATT---AGAAGTA
Ar59_61_J_dianneae_Mt_Tamborin  TAGAGATATGGGTTTAGATTCATTTGAGTCTTATATAATT---AGAAGTA
Ar55_90_J_cunninghami_Main_Rng  TAGAGATATGGGTTTAGATTCGTTTGATTCTTATATGATT---AGTAGTA
Ar55_91_J_cunninghami_Main_Rng  TAGAGATATGGGTTTAGATTCGTTTGATTCTTATATGATT---AGTAGTA
Ar55_89_F_cunninghami_Main_Rng  TAGAGATATGGGTTTAGATTCGTTTGATTCTTATATGATT---AGTAGTA
Ar52_93_J_monteithi_Gibralter   TAGAGATATGGGGGCAGATTCTTTTGAGTCTTATATAGTA---GATGGGG
Ar52_92_F_monteithi_Gibralter   TAGAGATATGGGGGCAGATTCTTTTGAGTCTTATATAGTA---GATGGGG
Ar52_94_J_monteithi_Gibralter   TAGAGATATGGGGGTAGATTCTTTTGAGTCTTATATAGTA---GATGGGG
MG_45_J_NEQ                     TAGAGACATAGGTGTTGATTCTTTTGAATCGTATATGGTT---GGGGGTT
WF_9_F_mainae_Albany_Wind_Farm  TAGAGATATAAGAATTGATTCGTTTGATTCTTATATAGTT---AATAATA
GR_17_J_mainae_Gull_Rock_NP     TAGAGATATAAGAATTGATTCGTTTGATTCTTATATAGTT---AATAATA
CO_158_F_janineae_Wellington    TAGAGATATAAGAATTGATTCGTTTGATTCTTACATAGTT---AATAATA
KV_38_J_janineae_Karri_Valley   TAGAGATATAAGAATTGATTCGTTTGATTCTTACATAGTT---AATAATA
EP_40_J_robinsi_Ellen_Peak      TAGAGATATAGGGGTTGATTCGTTTGATTCATATATAATT---AGTGATA
EP_41_J_robinsi_Ellen_Peak      TAGAGATATAGGGGTTGATTCGTTTGATTCATATATAATT---AGTGATA
Ar14_49_F_vichickmani_Acheron   TAGAGATATAGGGGTTGATTCATTTGATTCTTATATACTT------AATA
Ar14_134_J_vichickmani_Acheron  TAGAGATATAGGGGTTGATTCATTTGATTCTTATATACTT------AATA
Eriauchenius_workmani           TAGAGATTTTGATTCTAGGGTGTTTGAATCATATATAGTT---------G
Zearchaea_sp1                   --------------------------------------------------
Zearchaea_sp2                   TAGAGATTTAACAATAATTAGTTTTGATTCGTATATATTACCTGAATCTA
Otiothops                       TAGAGATTTTAAGGATAAGGTATTTGATTCTTATATAATATCGGAATCAA
Hickmania                       TAGAGATGAAGAAATATTTATGTTTGAATCTTTTATATTACCATTTAATG
Tarlina                         TAGAGATATTAAATCTTTAATGTTTGAGTCTTATATAATTTCTAGAAATG

Ar57_46_J_nodosa_Mt_Warning     AGGGAGTATTATTACGGCTTTTAGAGGTTGATAATAATTTGGTAATTCCT
Ar58_53_J_nodosa_Mt_Warning     AGGGAGTATTATTACGGCTTTTAGAGGTTGATAATAATTTGGTAATTCCT
Ar56_58_J_nodosa_Binna_Burra    GGAGTGTACTTTTACGGCTTTTAGAGGTTGATAATAATTTAGTGATCCCT
LAM_51_J_nodosa_Binna_Burra     GGAGTGTACTTTTACGGCTTTTAGAGGTTGATAATAATTTAGTGATCCCT
KT_63_F_alani_Kroombit_Tops     GAGATGTTATGATACGGCTTTTAGAAGTTGATAATAATTTAGTTATTCCT
KT_64_J_alani_Kroombit_Tops     GAGATGTTATGATACGGCTTTTAGAAGTTGATAATAATTTAGTTATTCCT
KT_65_J_alani_Kroombit_Tops     GAGATGTTATGATACGGCTTTTAGAAGTTGATAATAATTTAGTTATTCCT
KT_66_M_alani_Kroombit_Tops     GAGATGTTATGATACGGCTTTTAGAAGTTGATAATAATTTAGTTATTCCT
KT_67_J_alani_Kroombit_Tops     GAGATGTTATGATACGGCTTTTAGAAGTTGATAATAATTTAGTTATTCCT
BUL_68_M_aleenae_Bulburin_NP    GAGATGTTGTAATGCGACTTTTAGAAGTTGATAATAATTTAGTTATTCCT
BUL_69_J_aleenae_Bulburin_NP    GAGATGTTGTAATGCGACTTTTAGAAGTTGATAATAATTTAGTTATTCCT
BUL_70_J_aleenae_Bulburin_NP    GAGATGTTGTAATGCGACTTTTAGAAGTTGATAATAATTTAGTTATTCCT
Ar67_76_F_judyae_Conondale_NP   ATGATATTATTATACGGCTTTTAGAGGTAGATAATAGCTTAGTTATTCCT
Ar67_78_J_judyae_Conondale_NP   ATGATATTATTATACGGCTTTTAGAGGTAGATAATAGCTTAGTTATTCCT
Ar66_79_J_judyae_Conondale_NP   ATGATATTATTATACGGCTTTTAGAGGTAGATAATAGCTTAGTTATTCCT
Ar68_81_J_judyae_Mapleton_FR    ATGGTGTTATTATACGACTTTTAGAAGTAGATAATAATTTAGTTATTCCT
Ar68_82_J_judyae_Mapleton_FR    ATGGTGTTATTATACGACTTTTAGAAGTAGATAATAATTTAGTTATTCCT
Ar68_80_M_judyae_Mapleton_FR    ATGGTGTTATTATACGACTTTTAGAAGTAGATAATAATTTAGTTATTCCT
Ar73_83_F_raveni_Mt_Glorious    GAGATGTTGTAATACGGCTTTTAGAAGTTGATAATAGTTTAGTAATTCCT
Ar73_84_J_raveni_Mt_Glorious    GAGATGTTGTAATACGGCTTTTAGAAGTTGATAATAGTTTAGTAATTCCT
Ar73_85_J_raveni_Mt_Glorious    GAGATGTTGTAATACGGCTTTTAGAAGTTGATAATAGTTTAGTAATTCCT
Ar69_86_M_raveni_Mt_Mee         GAGATGTTGTAATACGGCTTTTAGAAGTTGATAATAGTTTAGTAATTCCT
Ar69_87_J_raveni_Mt_Mee         GAGATGTTGTAATACGGCTTTTAGAAGTTGATAATAGTTTAGTAATTCCT
Ar69_88_J_raveni_Mt_Mee         GAGATGTTGTAATACGGCTTTTAGAAGTTGATAATAGTTTAGTAATTCCT
Ar70_73_M_harmsi_Bunya_Mtns     GGGATGTAATGTTTCGGTTATTGGAGGTTGATAATAATTTAGTTATCCCT
Ar70_75_J_harmsi_Bunya_Mtns     GGGATGTAATGTTTCGGTTATTGGAGGTTGATAATAATTTAGTTATCCCT
Ar70_74_J_harmsi_Bunya_Mtns     GGGATGTAATGTTTCGGTTATTGGAGGTTGATAATAATTTAGTTATCCCT
Ar71_71_J_harmsi_Bunya_Mtns     GGGATGTAATGTTTCGGTTATTGGAGGTTGATAATAATTTAGTTATTCCT
Ar71_72_J_harmsi_Bunya_Mtns     GGGATGTAATGTTTCGGTTATTGGAGGTTGATAATAATTTAGTTATCCCT
Ar28_47_J_mcguiganae_Monga_NP   GGGATGTATTATTGCGACTTTTAGAGGTAGATAATAGTTTGATTATCCCA
Ar28_128_J_mcguiganae_Monga_NP  GGGATGTATTATTGCGACTTTTAGAGGTAGATAATAGTTTGATTATCCCA
Ar27_130_J_sp_indet_Badja_SF    GGGGTGTATTGATGCGACTTTTGGAAGTTGATAATAGCTTAGTTATTCCG
Ar27_131_J_sp_indet_Badja_SF    GGGGTGTATTGATGCGACTTTTGGAAGTTGATAATAGCTTAGTTATTCCG
Ar27_129_J_sp_indet_Badja_SF    GGGGTGTATTGATGCGACTTTTGGAAGTTGATAATAGCTTAGTTATTCCG
Ar41_48_F_mascordi_Coolah       AGAGTGTATTAATGCGGCTTTTGGAGGTTGATAATAATTTAGTAATTCCA
Ar41_114_J_mascordi_Coolah      AGAGTGTATTAATGCGGCTTTTGGAGGTTGATAATAATTTAGTAATTCCA
Ar41_113_J_mascordi_Coolah      AGAGTGTGTTAATGCGGCTTTTGGAGGTTGATAATAATTTAGTAATTCCA
Ar40_115_M_mascordi_Coolah      AGAGTGTATTAATGCGGCTTTTGGAGGTTGATAATAATTTAGTAATTCCA
Ar32_117_J_smithae_Mt_Wilson    GGGATGTATTATTGCGACTTTTAGAGGTAGATAATAACTTAGTGATTCCG
Ar32_118_J_smithae_Mt_Wilson    GGGATGTATTATTGCGACTTTTAGAGGTAGATAATAACTTAGTGATTCCG
Ar32_116_F_smithae_Mt_Wilson    GGGATGTATTATTGCGACTTTTAGAGGTAGATAATAACTTAGTGATTCCG
Ar33_121_J_sp_indet_Kanangra    GTAATGTGTTAATACGACTCTTAGAGGTAGATAATAATTTAGTAATCCCA
Ar34_123_J_sp_indet_Kanangra    GTAATGTGTTAATACGACTCTTAGAGGTAGATAATAATTTAGTAATCCCA
Ar33_119_J_sp_indet_Kanangra    GTAATGTATTAATACGACTCTTAGAGGTAGATAATAATTTAGTAATCCCA
Ar33_120_J_sp_indet_Kanangra    AGAATGTGTTAATACGACTCTTAGAGGTAGATAATAATTTAGTGATTCCA
Ar34_122_J_sp_indet_Kanangra    GGGATGTGTTGATACGACTTCTAGAGGTAGATAATAATTTAGTGATTCCA
Ar43_107_F_milledgei_Barr_Tops  GAGAGGTATTATTACGACTTTTAGAGGTTGATAATAATTTAGCTATTCCT
Ar43_108_J_milledgei_Barr_Tops  GAGAGGTATTATTACGACTTTTAGAGGTTGATAATAATTTAGCTATTCCT
Ar42_112_J_milledgei_Barr_Tops  GAGAGGTATTATTACGACTTTTAGAGGTTGATAATAATTTAGCTATTCCT
Ar43_109_J_milledgei_Barr_Tops  GAGAGGTATTATTACGACTTTTAGAGGTTGATAATAATTTAGCTATTCCT
Ar42_110_J_milledgei_Barr_Tops  GAGAGGTATTATTACGACTTTTAGAGGTTGACAATAATTTAGCTATTCCT
Ar42_111_J_milledgei_Barr_Tops  GAGAGGTATTATTACGACTTTTAGAGGTTGACAATAATTTAGCTATTCCT
Ar49_95_M_christopheri_Dorrigo  GAGAGGTATTGATACGGCTTTTAGAGGTGGATAATAATTTAATTATTCCT
Ar49_97_J_christopheri_Dorrigo  GAGAGGTATTGATACGGCTTTTAGAGGTGGATAATAATTTAATTATTCCT
Ar50_98_J_christopheri_Cascade  AGGAAGTATTGATGCGTCTTTTAGAGGTAGATAATAATTTAATTATTCCT
Ar50_100_J_christopheri_Cascad  AGGAAGTATTGATGCGTCTTTTAGAGGTAGATAATAATTTAATTATTCCT
Ar50_99_J_christopheri_Cascade  AGGAAGTATTGATGCGTCTTTTAGAGGTAGATAATAATTTAATTATTCCT
Ar49_96_J_christopheri_Dorrigo  AGGAAGTATTGATGCGTCTTTTAGAGGTAGATAATAATTTAATTATTCCT
Ar51_101_M_platnickorum_New_Eng GAAGAGTATTAATACGGCTTTTAGAAGTAGATAATAATTTAATTATTCCT
Ar51_102_F_platnickorum_New_Eng GAAGAGTATTAATACGGCTTTTAGAAGTAGATAATAATTTAATTATTCCT
Ar51_103_J_platnickorum_New_Eng GAAGAGTATTAATACGGCTTTTAGAAGTAGATAATAATTTAATTATTCCT
Ar47_104_J_sp_indet_Willi_Will  GAGAAGTATTAATACGGCTTTTAGAGGTTGATAATAATTTAGTTATTCCT
Ar47_105_J_sp_indet_Willi_Will  GAGATGTATTAATACGGCTTTTAGAGGTTGATAATAATTTAGTTATTCCT
Ar46_106_M_binfordae_Kerewong   GAGGAGTATTAATACGGCTTTTAGAGGTGGATAATAATTTAGTTATTCCT
Ar30_126_J_helenae_Macquarie_P  GAGAAGTATTATTGCGGCTTTTAGAGGTGGATAATAGTTTAGTTATTCCT
Ar30_125_J_helenae_Macquarie_P  GAGAAGTATTATTGCGGCTTTTAGAGGTGGATAATAGTTTAGTTATTCCT
Ar30_124_J_helenae_Macquarie_P  GAGAAGTATTATTGCGGCTTTTAGAGGTGGATAATAGTTTAGTTATTCCT
Ar56_54_M_dianneae_Binna_Burra  AGGATGTATTAATACGACTTTTAGAGGTTGATAATAGATTAGTTATTCCT
Ar56_56_J_dianneae_Binna_Burra  AGGATGTATTAATACGACTTTTAGAGGTTGATAATAGATTAGTTATTCCT
Ar56_55_J_dianneae_Binna_Burra  AGGATGTATTAATACGACTTTTAGAGGTTGATAATAGATTAGTTATTCCT
Ar59_60_M_dianneae_Mt_Tamborin  GGGATGTGTTAATGCGACTTTTAGAAGTTGATAATAGATTAGTTATTCCT
Ar59_62_J_dianneae_Mt_Tamborin  GGGATGTGTTAATGCGACTTTTAGAGGTTGATAATAGATTAGTTATTCCT
Ar59_61_J_dianneae_Mt_Tamborin  GGGATGTGTTAATACGACTTTTAGAAGTTGATAATAGATTAGTTATTCCT
Ar55_90_J_cunninghami_Main_Rng  ATAATGTATTGATGCGACTTTTAGAAGTTGATAATAGATTAGTTATTCCT
Ar55_91_J_cunninghami_Main_Rng  ATAATGTATTGATGCGACTTTTAGAAGTTGATAATAGATTAGTTATTCCT
Ar55_89_F_cunninghami_Main_Rng  ATAATGTATTGATGCGACTTTTAGAAGTTGATAATAGATTAGTTATTCCT
Ar52_93_J_monteithi_Gibralter   GGGGGTTGGTGTTTCGGCTTTTAGAGGTGGATAATAATTTAATTATTCCT
Ar52_92_F_monteithi_Gibralter   GGGGGTTGGTGTTTCGGCTTTTAGAGGTGGATAATAATTTAATTATTCCT
Ar52_94_J_monteithi_Gibralter   GGGGGTTGGTGTTTCGGCTTTTAGAGGTGGATAATAATTTAATTATTCCT
MG_45_J_NEQ                     GTAATTCATTATTTCGACTTTTAGAGGTGGATAATAGATTAATTATCCCT
WF_9_F_mainae_Albany_Wind_Farm  ATAAATTAATATTTCGTCTTTTAGAGGTTGATAATAATTTATTTTTACCG
GR_17_J_mainae_Gull_Rock_NP     ATAAATTAATATTTCGTCTTTTAGAGGTTGATAATAATTTATTTTTACCG
CO_158_F_janineae_Wellington    ATAGATTAATATTTCGTCTTTTAGAAGTTGATAATAATTTATTCTTACCA
KV_38_J_janineae_Karri_Valley   ATAGATTAATATTTCGTCTTTTAGAAGTTGATAATAATTTATTTTTACCA
EP_40_J_robinsi_Ellen_Peak      ATAAATTAATATTTCGTCTTTTAGAGGTTGATAATAATTTATTTTTACCT
EP_41_J_robinsi_Ellen_Peak      ATAAATTAATATTTCGTCTTTTAGAGGTTGATAATAATTTATTTTTACCT
Ar14_49_F_vichickmani_Acheron   ACAGAATAATGTTTCGTCTTTTGGAAGTTGACAATGATTTATTTCTTCCT
Ar14_134_J_vichickmani_Acheron  ACAGAATAATGTTTCGTCTTTTGGAAGTTGACAATGATTTATTTCTTCCT
Eriauchenius_workmani           ATAATTCTTTATTTCGTTTATTAAATGTAGATAATAGATTAATAATTCCT
Zearchaea_sp1                   --------------------------------------------------
Zearchaea_sp2                   ATAAATCTTTATCTCGTTTATTAGATGTTGATAATGTTTTGTTTTTACCA
Otiothops                       TAAATCCATTGTTTCGTTTATTAAATGTAGATACATCTTTAATTTTGCCA
Hickmania                       AAAGTTTAATATATCGTTTAATTAATGTTGATAATTCATTAATCTTACCA
Tarlina                         ATAATCCTATTTTTCGATTATTATCTGTAGATAATTCTTTAATATTACCT

Ar57_46_J_nodosa_Mt_Warning     TATAATTCTATTACTCGCATAATTATTTCTAGAAGAGATGTTATTCATTC
Ar58_53_J_nodosa_Mt_Warning     TATAATTCTATTACTCGTATAATTATTTCTAGAAGAGATGTTATTCATTC
Ar56_58_J_nodosa_Binna_Burra    TATAATTCTATTACTCGTATAATTATTTCTAGAAGAGATGTTATTCATTC
LAM_51_J_nodosa_Binna_Burra     TATAATTCTATTACTCGTATAATTATTTCTAGAAGAGATGTTATTCATTC
KT_63_F_alani_Kroombit_Tops     TATAATTCTATAAGTCGTATAATTATTTCTAGAAGAGATGTTATTCATTC
KT_64_J_alani_Kroombit_Tops     TATAATTCTATAAGTCGTATAATTATTTCTAGAAGAGATGTTATTCATTC
KT_65_J_alani_Kroombit_Tops     TATAATTCTATAAGTCGTATAATTATTTCTAGAAGAGATGTTATTCATTC
KT_66_M_alani_Kroombit_Tops     TATAATTCTATAAGTCGTATAATTATTTCTAGAAGAGATGTTATTCATTC
KT_67_J_alani_Kroombit_Tops     TATAATTCTATTAGTCGTATAATTATTTCTAGAAGAGATGTTATTCATTC
BUL_68_M_aleenae_Bulburin_NP    TATAATTCTATTAGTCGTATAATTATTTCTAGAAGAGATGTTATTCATTC
BUL_69_J_aleenae_Bulburin_NP    TATAATTCTATTAGTCGTATAATTATTTCTAGAAGAGATGTTATTCATTC
BUL_70_J_aleenae_Bulburin_NP    TATAATTCTATTAGTCGTATAATTATTTCTAGAAGAGATGTTATTCATTC
Ar67_76_F_judyae_Conondale_NP   TATAATTCTATTAGTCGTATAATTATCTCTAGAAGAGATGTTATTCATTC
Ar67_78_J_judyae_Conondale_NP   TATAATTCTATTAGTCGTATAATTATCTCTAGAAGAGATGTTATTCATTC
Ar66_79_J_judyae_Conondale_NP   TATAATTCTATTAGTCGTATAATTATCTCTAGAAGAGATGTTATTCATTC
Ar68_81_J_judyae_Mapleton_FR    TATAATTCTATTAGTCGAATGATTATTTCTAGAAGAGATGTTATTCATTC
Ar68_82_J_judyae_Mapleton_FR    TATAATTCTATTAGTCGAATGATTATTTCTAGAAGAGATGTTATTCATTC
Ar68_80_M_judyae_Mapleton_FR    TATAATTCTATTAGTCGAATGATTATTTCTAGAAGAGATGTTATTCATTC
Ar73_83_F_raveni_Mt_Glorious    TATAATTCTATTAGTCGAATAATTATTTCTAGAAGAGATGTTATTCATTC
Ar73_84_J_raveni_Mt_Glorious    TATAATTCTATTAGTCGAATAATTATTTCTAGAAGAGATGTTATTCATTC
Ar73_85_J_raveni_Mt_Glorious    TATAATTCTATTAGTCGAATAATTATTTCTAGAAGAGATGTTATTCATTC
Ar69_86_M_raveni_Mt_Mee         TATAATTCTATTAGTCGAATAATTATTTCTAGAAGAGATGTTATTCATTC
Ar69_87_J_raveni_Mt_Mee         TATAATTCTATTAGTCGAATAATTATTTCTAGAAGAGATGTTATTCATTC
Ar69_88_J_raveni_Mt_Mee         TATAATTCTATTAGTCGAATAATTATTTCTAGAAGAGATGTTATTCATTC
Ar70_73_M_harmsi_Bunya_Mtns     TATAATTCTATTAGTCGGATAATCATTTCTAGAAGAGATGTTATTCATTC
Ar70_75_J_harmsi_Bunya_Mtns     TATAATTCTATTAGTCGGATAATCATTTCTAGAAGAGATGTTATTCATTC
Ar70_74_J_harmsi_Bunya_Mtns     TATAATTCTATTAGTCGGATAATCATTTCTAGAAGAGATGTTATTCATTC
Ar71_71_J_harmsi_Bunya_Mtns     TATAATTCTATTAGTCGGATAATCATTTCTAGAAGAGATGTTATTCATTC
Ar71_72_J_harmsi_Bunya_Mtns     TATAATTCTATTAGTCGGATAATCATTTCTAGAAGAGATGTTATTCATTC
Ar28_47_J_mcguiganae_Monga_NP   TATAATTCTGTAACTCGTATAATTATTTCTAGAAGAGATGTAATTCATTC
Ar28_128_J_mcguiganae_Monga_NP  TATAATTCTGTAACTCGTATAATTATTTCTAGAAGAGATGTAATTCATTC
Ar27_130_J_sp_indet_Badja_SF    TATAATTCTGTAACTCGTATAATTATTTCTAGAAGAGATGTAATTCATTC
Ar27_131_J_sp_indet_Badja_SF    TATAATTCTGTAACTCGTATAATTATTTCTAGAAGAGATGTAATTCATTC
Ar27_129_J_sp_indet_Badja_SF    TATAATTCTGTAACTCGTATAATTATTTCTAGAAGAGATGTAATTCATTC
Ar41_48_F_mascordi_Coolah       TATAACTCTGTTACTCGTATAATTATTTCTAGAAGAGATGTTATTCATTC
Ar41_114_J_mascordi_Coolah      TATAACTCTGTTACTCGTATAATTATTTCTAGAAGAGATGTTATTCATTC
Ar41_113_J_mascordi_Coolah      TATAATTCTGTTACTCGTATAATTATTTCTAGAAGAGATGTTATTCATTC
Ar40_115_M_mascordi_Coolah      TATAACTCTGTTACTCGTATAATTATTTCTAGAAGAGATGTTATTCATTC
Ar32_117_J_smithae_Mt_Wilson    TATAATTCTATTACTCGTATAATTATTTCAAGAAGAGATGTTATTCATTC
Ar32_118_J_smithae_Mt_Wilson    TATAATTCTATTACTCGTATAATTATTTCAAGAAGAGATGTTATTCATTC
Ar32_116_F_smithae_Mt_Wilson    TATAATTCTATTACTCGTATAATTATTTCAAGAAGAGATGTTATTCATTC
Ar33_121_J_sp_indet_Kanangra    TATAATTCTATTACTCGTATAATCATTTCAAGAAGAGATGTTATTCATTC
Ar34_123_J_sp_indet_Kanangra    TATAATTCTATTACTCGTATAATCATTTCAAGAAGAGATGTTATTCATTC
Ar33_119_J_sp_indet_Kanangra    TATAATTCTATTACTCGTATAATCATTTCAAGAAGAGATGTTATTCATTC
Ar33_120_J_sp_indet_Kanangra    TATAATTCTGTTACTCGTATGATTATCTCAAGAAGAGATGTTATTCATTC
Ar34_122_J_sp_indet_Kanangra    TATAATTCTATTACTCGTATAATTATTTCAAGAAGAGATGTTATTCATTC
Ar43_107_F_milledgei_Barr_Tops  TATAATTCTGTTGTTCGTATAATTATTTCAAGAAGAGATGTTATTCATTC
Ar43_108_J_milledgei_Barr_Tops  TATAATTCTGTTGTTCGTATAATTATTTCAAGAAGAGATGTTATTCATTC
Ar42_112_J_milledgei_Barr_Tops  TATAATTCTGTTGTTCGTATAATTATTTCAAGAAGAGATGTTATTCATTC
Ar43_109_J_milledgei_Barr_Tops  TATAATTCTGTTGTTCGTATAATTATTTCAAGAAGAGATGTTATTCATTC
Ar42_110_J_milledgei_Barr_Tops  TATAATTCTGTTGTTCGTATAATTATTTCAAGAAGAGATGTTATTCATTC
Ar42_111_J_milledgei_Barr_Tops  TATAATTCTGTTGTTCGTATAATTATTTCAAGAAGAGATGTTATTCATTC
Ar49_95_M_christopheri_Dorrigo  TTTAACTCTGTTACTCGTATAATTATTTCTAGAAGAGATGTTATTCATTC
Ar49_97_J_christopheri_Dorrigo  TTTAACTCTGTTACTCGTATAATTATTTCTAGAAGAGATGTTATTCATTC
Ar50_98_J_christopheri_Cascade  TTTAATTCTGTTACTCGTATAATTATTTCTAGAAGAGATGTTATTCATTC
Ar50_100_J_christopheri_Cascad  TTTAATTCTGTTACTCGTATAATTATTTCTAGAAGAGATGTTATTCATTC
Ar50_99_J_christopheri_Cascade  TTTAATTCTGTTACTCGTATAATTATTTCTAGAAGAGATGTTATTCATTC
Ar49_96_J_christopheri_Dorrigo  TTTAATTCTGTTACTCGTATAATTATTTCTAGAAGAGATGTAATTCATTC
Ar51_101_M_platnickorum_New_Eng TATAATTCTGTTACTCGTATAATTATTTCTAGAAGTGATGTTATTCATTC
Ar51_102_F_platnickorum_New_Eng TATAATTCTGTTACTCGTATAATTATTTCTAGAAGTGATGTTATTCATTC
Ar51_103_J_platnickorum_New_Eng TATAATTCTGTTACTCGTATAATTATTTCTAGAAGTGATGTTATTCATTC
Ar47_104_J_sp_indet_Willi_Will  TATAATTCTATCACTCGTATAATTATTTCTAGAAGAGATGTTATTCATTC
Ar47_105_J_sp_indet_Willi_Will  TATAATTCTATTACTCGTATAATTATTTCTAGAAGAGATGTTATTCATTC
Ar46_106_M_binfordae_Kerewong   TATAATTCTATTACTCGTATGATTATTTCTAGAAGAGATGTGATTCATTC
Ar30_126_J_helenae_Macquarie_P  TACAATTCTGTTACTCGAATAATTATTTCTAGAAGAGATGTGATTCATTC
Ar30_125_J_helenae_Macquarie_P  TACAATTCTGTTACTCGAATAATTATTTCTAGAAGAGATGTGATTCATTC
Ar30_124_J_helenae_Macquarie_P  TACAATTCTGTTACTCGAATAATTATTTCTAGAAGAGATGTGATTCATTC
Ar56_54_M_dianneae_Binna_Burra  TATAATTCTATTACTCGAATAATTATTTCTAGAAGAGATGTTATTCATTC
Ar56_56_J_dianneae_Binna_Burra  TATAATTCTATTACTCGAATAATTATTTCTAGAAGAGATGTTATTCATTC
Ar56_55_J_dianneae_Binna_Burra  TATAATTCTATTACTCGAATAATTATTTCTAGAAGAGATGTTATTCATTC
Ar59_60_M_dianneae_Mt_Tamborin  TATAATTCTATTACTCGAATAATCATCTCTAGAAGAGATGTTATTCATTC
Ar59_62_J_dianneae_Mt_Tamborin  TATAATTCTATTACTCGAATAATCATCTCTAGAAGAGATGTTATTCATTC
Ar59_61_J_dianneae_Mt_Tamborin  TATAATTCTATTACTCGAATAATCATCTCTAGAAGAGATGTTATTCATTC
Ar55_90_J_cunninghami_Main_Rng  TATAATTCTATTACTCGTATGATTATCTCTAGAATAGATGTTATTCATTC
Ar55_91_J_cunninghami_Main_Rng  TATAATTCTATTACTCGTATGATTATCTCTAGAATAGATGTTATTCATTC
Ar55_89_F_cunninghami_Main_Rng  TATAATTCTATTACTCGTATGATTATCTCTAGAATAGATGTTATTCATTC
Ar52_93_J_monteithi_Gibralter   TTTAATTCTGTGATTCGAATAATTATTAGAAGAAGAGATGTAATTCATTC
Ar52_92_F_monteithi_Gibralter   TTTAATTCTGTGATTCGAATAATTATTAGAAGAAGAGATGTAATTCATTC
Ar52_94_J_monteithi_Gibralter   TTTAATTCTGTGATTCGAATAATTATTAGAAGAAGAGATGTAATTCATTC
MG_45_J_NEQ                     TATAATTCAATTATTCGTATAATTATTACTAGAAGTGATGTGATTCACTC
WF_9_F_mainae_Albany_Wind_Farm  TATAATTCTATTATTCGAATAGTGATTACTAGAGGGGATGTGATTCATTC
GR_17_J_mainae_Gull_Rock_NP     TATAATTCTATTATTCGAATAGTGATTACTAGAGGGGATGTGATTCATTC
CO_158_F_janineae_Wellington    TATAACTCTATTATTCGAATGGTAATTACTAGAGGAGATGTAATTCATTC
KV_38_J_janineae_Karri_Valley   TATAACTCTATTATTCGAATGGTAATTACTAGAGGAGATGTAATTCATTC
EP_40_J_robinsi_Ellen_Peak      TATAATTCTGTTGTTCGAATAGTGATTACTAGAGGGGATGTTATTCATTC
EP_41_J_robinsi_Ellen_Peak      TATAATTCTGTTGTTCGAATAGTGATTACTAGAGGGGATGTTATTCATTC
Ar14_49_F_vichickmani_Acheron   TATAATTCTGTTGTACGCATAGTGGTGTCTAGAGGAGATGTTATTCATTC
Ar14_134_J_vichickmani_Acheron  TATAATTCTGTTGTACGCATAGTGGTGTCTAGAGGAGATGTTATTCATTC
Eriauchenius_workmani           TATGAAACTAATATTCGTATAATTATTTCAAGAGTTGATGTAATTCACTC
Zearchaea_sp1                   --------------------------------------------------
Zearchaea_sp2                   TTTAACATTAATATTCGTATATTAATTTCTAGTTTTGATGTTATTCATTC
Otiothops                       GTATATACTAAAATTCGAATAATTATTTCTAGAACAGATGTTATTCATTC
Hickmania                       TTTGGTTCTAATATTCGTTTGTTAGTATCAAGTGTAGATGTTATTCATTC
Tarlina                         AATAATACTAACGTTCGAATAGTAGTTTCTAGTGTTGATGTTATTCATTC

Ar57_46_J_nodosa_Mt_Warning     TTGAACTATTCCGTCTTTAGGTGTTAAAATAGATGCTATTCCGGGTCGAT
Ar58_53_J_nodosa_Mt_Warning     TTGAACTATTCCGTCTTTAGGTGTTAAAATAGATGCTATTCCGGGTCGAT
Ar56_58_J_nodosa_Binna_Burra    TTGAACTATTCCGTCTTTAGGTGTAAAAATAGATGCTATTCCAGGTCGAT
LAM_51_J_nodosa_Binna_Burra     TTGAACTATTCCGTCTTTAGGTGTAAAAATAGATGCTATTCCAGGTCGAT
KT_63_F_alani_Kroombit_Tops     TTGAACTATTCCATCTTTAGGCGTAAAAATAGATGCTATTCCTGGGCGGT
KT_64_J_alani_Kroombit_Tops     TTGAACTATTCCATCTTTAGGCGTAAAAATAGATGCTATTCCTGGGCGGT
KT_65_J_alani_Kroombit_Tops     TTGAACTATTCCATCTTTAGGCGTAAAAATAGATGCTATTCCTGGGCGGT
KT_66_M_alani_Kroombit_Tops     TTGAACTATTCCATCTTTAGGCGTAAAAATAGATGCTATTCCTGGGCGGT
KT_67_J_alani_Kroombit_Tops     TTGAACTATTCCATCTTTAGGTGTAAAAATAGATGCTATTCCTGGGCGGT
BUL_68_M_aleenae_Bulburin_NP    TTGGACTATTCCATCTTTAGGAGTAAAAATAGATGCTATTCCTGGACGGT
BUL_69_J_aleenae_Bulburin_NP    TTGGACTATTCCATCTTTAGGAGTAAAAATAGATGCTATTCCTGGACGGT
BUL_70_J_aleenae_Bulburin_NP    TTGGACTATTCCATCTTTAGGAGTAAAAATAGATGCTATTCCTGGACGGT
Ar67_76_F_judyae_Conondale_NP   TTGGACTATTCCTTCTTTAGGTGTTAAAATAGATGCTATTCCTGGGCGAT
Ar67_78_J_judyae_Conondale_NP   TTGGACTATTCCTTCTTTAGGTGTTAAAATAGATGCTATTCCTGGGCGAT
Ar66_79_J_judyae_Conondale_NP   TTGGACTATTCCTTCTTTAGGTGTTAAAATAGATGCTATTCCTGGGCGAT
Ar68_81_J_judyae_Mapleton_FR    TTGAACTATTCCTTCTTTAGGTGTTAAAATGGATGCTATTCCTGGGCGAT
Ar68_82_J_judyae_Mapleton_FR    TTGAACTATTCCTTCTTTAGGTGTTAAAATGGATGCTATTCCTGGGCGAT
Ar68_80_M_judyae_Mapleton_FR    TTGAACTATTCCTTCCTTAGGTGTTAAAATGGATGCTATTCCTGGGCGAT
Ar73_83_F_raveni_Mt_Glorious    TTGAACTATTCCATCTTTAGGGGTAAAAATAGATGCTATTCCAGGGCGTT
Ar73_84_J_raveni_Mt_Glorious    TTGAACTATTCCATCTTTAGGGGTAAAAATAGATGCTATTCCAGGGCGTT
Ar73_85_J_raveni_Mt_Glorious    TTGAACTATTCCATCTTTAGGGGTAAAAATAGATGCTATTCCWGGGCGGT
Ar69_86_M_raveni_Mt_Mee         TTGAACTATTCCATCTTTAGGGGTAAAAATAGATGCTATTCCAGGGCGKT
Ar69_87_J_raveni_Mt_Mee         TTGAACTATTCCATCTTTAGGGGTAAAAATAGATGCTATTCCAGGGCGKT
Ar69_88_J_raveni_Mt_Mee         TYGAACTATTCCATCTTTAGGGGTAAAAATAGATGCTATTCCAGGGCGTT
Ar70_73_M_harmsi_Bunya_Mtns     TTGAACTATTCCATCTTTAGGAGTAAAAATAGATGCTATTCCTGGACGAT
Ar70_75_J_harmsi_Bunya_Mtns     TTGAACTATTCCATCTTTAGGAGTAAAAATAGATGCTATTCCTGGACGAT
Ar70_74_J_harmsi_Bunya_Mtns     TTGAACTATTCCATCTTTAGGAGTAAAAATAGATGCTATTCCTGGACGAT
Ar71_71_J_harmsi_Bunya_Mtns     TTGAACTATTCCATCTTTAGGAGTAAAAATAGATGCTATTCCTGGACGAT
Ar71_72_J_harmsi_Bunya_Mtns     TTGAACTATTCCGTCTTTAGGAGTAAAAATAGATGCTATTCCTGGACGAT
Ar28_47_J_mcguiganae_Monga_NP   GTGAACTGTACCATCTTTAGGGGTGAAAATAGATGCTATTCCTGGGCGAT
Ar28_128_J_mcguiganae_Monga_NP  GTGAACTGTACCATCTTTAGGGGTGAAAATAGATGCTATTCCTGGGCGAT
Ar27_130_J_sp_indet_Badja_SF    TTGAACTGTTCCATCTTTAGGGGTGAAAATAGATGCTATTCCTGGTCGGT
Ar27_131_J_sp_indet_Badja_SF    TTGAACTGTTCCATCTTTAGGGGTGAAAATAGATGCTATTCCTGGTCGGT
Ar27_129_J_sp_indet_Badja_SF    TTGAACTGTTCCATCTTTAGGGGTGAAAATAGATGCTATTCCTGGTCGGT
Ar41_48_F_mascordi_Coolah       TTGAACTGTGCCATCTTTAGGGGTGAAAATGGATGCTATTCCTGGTCGAT
Ar41_114_J_mascordi_Coolah      TTGAACTGTGCCATCTTTAGGGGTGAAAATGGATGCTATTCCTGGTCGAT
Ar41_113_J_mascordi_Coolah      TTGAACTGTGCCATCTTTAGGGGTGAAAATGGATGCTATTCCTGGTCGAT
Ar40_115_M_mascordi_Coolah      TTGAACTGTACCATCTTTAGGGGTGAAAATGGATGCTATTCCTGGTCGAT
Ar32_117_J_smithae_Mt_Wilson    TTGAACTATTCCTTCTTTAGGAGTTAAAATAGATGCTATTCCCGGGCGGT
Ar32_118_J_smithae_Mt_Wilson    TTGAACTATTCCTTCTTTAGGAGTTAAAATAGATGCTATTCCCGGGCGGT
Ar32_116_F_smithae_Mt_Wilson    TTGAACTATTCCTTCTTTAGGAGTTAAAATAGATGCTATTCCCGGGCGGT
Ar33_121_J_sp_indet_Kanangra    TTGAACTGTTCCATCTTTAGGGGTGAAAATAGATGCTATTCCTGGGCGTC
Ar34_123_J_sp_indet_Kanangra    TTGAACTGTTCCATCTTTAGGGGTGAAAATAGATGCTATTCCTGGGCGTC
Ar33_119_J_sp_indet_Kanangra    TTGAACTGTTCCATCTTTAGGGGTGAAAATAGATGCTATTCCTGGGCGTC
Ar33_120_J_sp_indet_Kanangra    TTGAACTGTCCCATCTCTAGGGGTGAAAATGGATGCTATTCCTGGGCGTT
Ar34_122_J_sp_indet_Kanangra    TTGAACCGTTCCATCTCTAGGGGTGAAAATAGATGCTATTCCTGGGCGGT
Ar43_107_F_milledgei_Barr_Tops  TTGAACTATTCCATCTTTAGGGGTGAAAATAGATGCTATTCCTGGTCGAT
Ar43_108_J_milledgei_Barr_Tops  TTGAACTATTCCATCTTTAGGGGTGAAAATAGATGCTATTCCTGGTCGAT
Ar42_112_J_milledgei_Barr_Tops  TTGAACTATCCCATCTTTAGGGGTGAAAATAGATGCTATTCCTGGTCGAT
Ar43_109_J_milledgei_Barr_Tops  TTGAACTATTCCATCTTTAGGGGTGAAAATAGATGCTATTCCTGGTCGAT
Ar42_110_J_milledgei_Barr_Tops  TTGAACTATTCCATCTTTAGGGGTTAAAATAGATGCTATTCCTGGTCGGT
Ar42_111_J_milledgei_Barr_Tops  TTGAACTATCCCATCTTTAGGGGTTAAAATAGATGCTATTCCTGGTCGAT
Ar49_95_M_christopheri_Dorrigo  TTGAACTATTCCGTCTTTAGGTGTTAAAATAGATGCTATTCCTGGGCGGT
Ar49_97_J_christopheri_Dorrigo  TTGAACTATTCCGTCTTTAGGTGTTAAAATAGATGCTATTCCTGGGCGAT
Ar50_98_J_christopheri_Cascade  TTGAACTATTCCGTCTTTAGGTGTTAAAATAGATGCTATTCCTGGACGGT
Ar50_100_J_christopheri_Cascad  TTGAACTATTCCGTCTTTAGGTGTTAAAATAGATGCTATTCCTGGACGGT
Ar50_99_J_christopheri_Cascade  TTGAACTATTCCGTCTTTAGGTGTTAAAATAGATGCTATTCCTGGACGGT
Ar49_96_J_christopheri_Dorrigo  TTGAACTATTCCGTCTTTAGGTGTTAAAATAGATGCTATTCCTGGACGGT
Ar51_101_M_platnickorum_New_Eng TTGAACTATCCCGTCTTTAGGGGTTAAAATGGATGCTATTCCTGGGCGGT
Ar51_102_F_platnickorum_New_Eng TTGAACTATCCCGTCTTTAGGGGTTAAAATGGATGCTATTCCTGGGCGGT
Ar51_103_J_platnickorum_New_Eng TTGAACTATCCCGTCTTTAGGGGTTAAAATGGATGCTATTCCTGGGCGGT
Ar47_104_J_sp_indet_Willi_Will  TTGGACTATCCCATCTTTGGGTGTGAAAATAGATGCTATTCCTGGGCGAT
Ar47_105_J_sp_indet_Willi_Will  TTGGACTATTCCATCTTTGGGTGTAAAAATAGATGCCATTCCTGGGCGAT
Ar46_106_M_binfordae_Kerewong   TTGAACTATCCCATCGTTAGGAGTAAAAATAGATGCTATTCCTGGGCGGT
Ar30_126_J_helenae_Macquarie_P  CTGAACTATCCCATCTTTAGGGGTAAAAATAGATGCTATTCCTGGGCGAT
Ar30_125_J_helenae_Macquarie_P  CTGAACTATCCCATCTTTAGGGGTAAAAATAGATGCTATTCCTGGGCGAT
Ar30_124_J_helenae_Macquarie_P  CTGAACTATCCCATCTTTAGGGGTAAAAATAGATGCTATTCCTGGGCGAT
Ar56_54_M_dianneae_Binna_Burra  TTGAACTATTCCATCTTTAGGTGTGAAAATAGATGCTATTCCTGGGCGGT
Ar56_56_J_dianneae_Binna_Burra  TTGAACTATTCCATCTTTAGGTGTGAAAATAGATGCTATTCCTGGGCGGT
Ar56_55_J_dianneae_Binna_Burra  TTGAACTATTCCATCTTTAGGTGTGAAAATAGATGCTATTCCTGGGCGGT
Ar59_60_M_dianneae_Mt_Tamborin  TTGAACTATTCCATCTTTAGGTGTGAAAATAGATGCTATTCCTGGGCGGT
Ar59_62_J_dianneae_Mt_Tamborin  TTGAACTATTCCATCTTTAGGTGTGAAAATAGATGCTATTCCTGGGCGGT
Ar59_61_J_dianneae_Mt_Tamborin  TTGAACTATTCCATCTTTAGGTGTGAAAATAGATGCTATTCCTGGGCGGT
Ar55_90_J_cunninghami_Main_Rng  TTGAACTATCCCGTCTTTAGGTGTAAAAATAGATGCTATTCCTGGGCGGT
Ar55_91_J_cunninghami_Main_Rng  TTGAACTATCCCGTCTTTAGGTGTAAAAATAGATGCTATTCCTGGGCGGT
Ar55_89_F_cunninghami_Main_Rng  TTGAACTATCCCGTCTTTAGGTGTAAAAATAGATGCTATTCCTGGGCGGT
Ar52_93_J_monteithi_Gibralter   TTGAACGATCCCATCTTTAGGGGTGAAAATAGATGCTGTTCCTGGTCGGT
Ar52_92_F_monteithi_Gibralter   TTGAACGATCCCATCTTTAGGGGTGAAAATAGATGCTGTTCCTGGTCGGT
Ar52_94_J_monteithi_Gibralter   TTGAACGATTCCATCTTTAGGGGTGAAAATAGATGCTATTCCTGGTCGGT
MG_45_J_NEQ                     TTGGACTATCCCCTCTTTAGGTGTTAAGATGGATGCAATTCCTGGGCGTT
WF_9_F_mainae_Albany_Wind_Farm  TTGAACTATTCCATCTATTGGAATAAAAGTTGATGCAATTCCTGGTCGAT
GR_17_J_mainae_Gull_Rock_NP     TTGAACTATTCCATCTATTGGAATAAAAGTTGATGCAATTCCTGGTCGAT
CO_158_F_janineae_Wellington    TTGAACTATTCCGTCTATTGGAATAAAAGTTGATGCTATTCCTGGTCGGT
KV_38_J_janineae_Karri_Valley   TTGAACTATTCCGTCTATTGGAATAAAAGTTGATGCTATTCCTGGTCGGT
EP_40_J_robinsi_Ellen_Peak      TTGAACTATTCCGTCTATAGGTATGAAAGTTGATGCTATTCCTGGGCGAT
EP_41_J_robinsi_Ellen_Peak      TTGAACTATTCCGTCTATAGGTATGAAAGTTGATGCTATTCCTGGGCGAT
Ar14_49_F_vichickmani_Acheron   TTGAACTATCCCATCTATAGGGATAAAGGTTGATGCTATTCCAGGGCGTT
Ar14_134_J_vichickmani_Acheron  TTGAACTATCCCATCTATAGGGATAAAGGTTGATGCTATTCCAGGGCGTT
Eriauchenius_workmani           ATGAACTATTCCATCTTTAGGAGTAAAGGTTGATGCTATTCCTGGTCGAT
Zearchaea_sp1                   --------------------------------------------------
Zearchaea_sp2                   ATGAACGATTCCTTCGTTGGGAGTTAAAAGAGATGCTATTCCTGGTCGT-
Otiothops                       TTGAACAATTCCTGCTGAGGGAGTGAAGGTAGATGCAGTACCGGGACGAT
Hickmania                       TTGAGCTTTACCTTCTGTTGGAGTTAAGGTTGATGCTATTCCTGGACGGT
Tarlina                         GTGAACTATCCCGGCTTTGGGTGTTAAGGTAGATGCTATTCCTGGCCGAT

Ar57_46_J_nodosa_Mt_Warning     TGAATCAAATTT
Ar58_53_J_nodosa_Mt_Warning     TGAATCAAATTT
Ar56_58_J_nodosa_Binna_Burra    TAAACCAAATTT
LAM_51_J_nodosa_Binna_Burra     TAAACCAAATTT
KT_63_F_alani_Kroombit_Tops     TGAATCAAATTT
KT_64_J_alani_Kroombit_Tops     TGAATCAAATTT
KT_65_J_alani_Kroombit_Tops     TGAATCAAATTT
KT_66_M_alani_Kroombit_Tops     TGAATCAAATTT
KT_67_J_alani_Kroombit_Tops     TGAATCAAATTT
BUL_68_M_aleenae_Bulburin_NP    TAAATCAAATTT
BUL_69_J_aleenae_Bulburin_NP    TGAATCAAATTT
BUL_70_J_aleenae_Bulburin_NP    TGAATCAAATTT
Ar67_76_F_judyae_Conondale_NP   TAAATCAAATTT
Ar67_78_J_judyae_Conondale_NP   TAAATCAAATTT
Ar66_79_J_judyae_Conondale_NP   TAAATCAAATTT
Ar68_81_J_judyae_Mapleton_FR    TAAATCAAATTT
Ar68_82_J_judyae_Mapleton_FR    TAAATCAAATTT
Ar68_80_M_judyae_Mapleton_FR    TAAATCAAATTT
Ar73_83_F_raveni_Mt_Glorious    TAAATCAAATTT
Ar73_84_J_raveni_Mt_Glorious    TAAATCAAATTT
Ar73_85_J_raveni_Mt_Glorious    TAAATCAAATTT
Ar69_86_M_raveni_Mt_Mee         TAAATCAAATTT
Ar69_87_J_raveni_Mt_Mee         TAAATCAAATTT
Ar69_88_J_raveni_Mt_Mee         TAAATCAAATTT
Ar70_73_M_harmsi_Bunya_Mtns     TAAATCAAATTT
Ar70_75_J_harmsi_Bunya_Mtns     TAAATCAAATTT
Ar70_74_J_harmsi_Bunya_Mtns     TAAATCAAATTT
Ar71_71_J_harmsi_Bunya_Mtns     TAAATCAAATTT
Ar71_72_J_harmsi_Bunya_Mtns     TAAATCAAATTT
Ar28_47_J_mcguiganae_Monga_NP   TGAATCAAATTT
Ar28_128_J_mcguiganae_Monga_NP  TGAATCAAATYT
Ar27_130_J_sp_indet_Badja_SF    TAAATCAAATTT
Ar27_131_J_sp_indet_Badja_SF    TAAATCAAATTT
Ar27_129_J_sp_indet_Badja_SF    TAAATCAAATTT
Ar41_48_F_mascordi_Coolah       TAAATCAAATTT
Ar41_114_J_mascordi_Coolah      TAAATCAAATTT
Ar41_113_J_mascordi_Coolah      TAAATCAAATTT
Ar40_115_M_mascordi_Coolah      TAAATCAAATTT
Ar32_117_J_smithae_Mt_Wilson    TGAATCAGATTT
Ar32_118_J_smithae_Mt_Wilson    TGAATCAGATTT
Ar32_116_F_smithae_Mt_Wilson    TGAATCAGATTT
Ar33_121_J_sp_indet_Kanangra    TTAATCAGATTT
Ar34_123_J_sp_indet_Kanangra    TTAATCAGATTT
Ar33_119_J_sp_indet_Kanangra    TTAATCAGATTT
Ar33_120_J_sp_indet_Kanangra    TAAATCAAATTT
Ar34_122_J_sp_indet_Kanangra    TAAATCAGATTT
Ar43_107_F_milledgei_Barr_Tops  TAAATCAAATTT
Ar43_108_J_milledgei_Barr_Tops  TAAATCAAATTT
Ar42_112_J_milledgei_Barr_Tops  TAAATCAAATTT
Ar43_109_J_milledgei_Barr_Tops  TAAATCAAATTT
Ar42_110_J_milledgei_Barr_Tops  TAAATCAAATTT
Ar42_111_J_milledgei_Barr_Tops  TAAATCAAATTT
Ar49_95_M_christopheri_Dorrigo  TGAATCAAATTT
Ar49_97_J_christopheri_Dorrigo  TGAATCAAATTT
Ar50_98_J_christopheri_Cascade  TGAATCAAATTT
Ar50_100_J_christopheri_Cascad  TGAATCAAATTT
Ar50_99_J_christopheri_Cascade  TGAATCAAATTT
Ar49_96_J_christopheri_Dorrigo  TGAATCAAATTT
Ar51_101_M_platnickorum_New_Eng TAAATCAGATTT
Ar51_102_F_platnickorum_New_Eng TAAATCAGATTT
Ar51_103_J_platnickorum_New_Eng TAAATCAGATTT
Ar47_104_J_sp_indet_Willi_Will  TGAATCAAATTT
Ar47_105_J_sp_indet_Willi_Will  TAAATCAAATTT
Ar46_106_M_binfordae_Kerewong   TAAATCAAATTT
Ar30_126_J_helenae_Macquarie_P  TAAATCAAATTT
Ar30_125_J_helenae_Macquarie_P  TAAATCAAATTT
Ar30_124_J_helenae_Macquarie_P  TAAATCAAATTT
Ar56_54_M_dianneae_Binna_Burra  TAAATCAAATTT
Ar56_56_J_dianneae_Binna_Burra  TAAATCAAATTT
Ar56_55_J_dianneae_Binna_Burra  TAAATCAAATTT
Ar59_60_M_dianneae_Mt_Tamborin  TAAATCAAATTT
Ar59_62_J_dianneae_Mt_Tamborin  TAAATCAAATTT
Ar59_61_J_dianneae_Mt_Tamborin  TAAATCAAATTT
Ar55_90_J_cunninghami_Main_Rng  TAAATCAAATTT
Ar55_91_J_cunninghami_Main_Rng  TAAATCAAATTT
Ar55_89_F_cunninghami_Main_Rng  TAAATCAAATTT
Ar52_93_J_monteithi_Gibralter   TAAATCAGATTT
Ar52_92_F_monteithi_Gibralter   TAAATCAGATTT
Ar52_94_J_monteithi_Gibralter   TAAATCAGATTT
MG_45_J_NEQ                     TAAATCAAATTT
WF_9_F_mainae_Albany_Wind_Farm  TAAATCAAATTT
GR_17_J_mainae_Gull_Rock_NP     TAAATCAAATTT
CO_158_F_janineae_Wellington    TAAATCAAATYT
KV_38_J_janineae_Karri_Valley   TAAATCAAATTT
EP_40_J_robinsi_Ellen_Peak      TAAATCAAATTT
EP_41_J_robinsi_Ellen_Peak      TAAATCAAATTT
Ar14_49_F_vichickmani_Acheron   TAAATCAAATCT
Ar14_134_J_vichickmani_Acheron  TAAATCAAATTT
Eriauchenius_workmani           TAAATCAGATTT
Zearchaea_sp1                   ------------
Zearchaea_sp2                   ------------
Otiothops                       TGAATCAGATCT
Hickmania                       TAAACCAAATTT
Tarlina                         TAAATCAAATTA
;
end;


BEGIN MRBAYES;
	
	LOG start filename=OUT.screenoutput;	
	
	CHARSET COI=1-1071; 	
	CHARSET COII=1072-1612;	
	
	PARTITION by_gene=2:COI,COII;

	SET partition=by_gene;
	
	LSET applyto=(1) nst=6  rates=gamma; [!Likelihood settings from best-fit model (GTR+I+G) selected by AIC in Modeltest 3.7 on Sat Jan 15 2011] 
	LSET applyto=(2) nst=6  rates=gamma; [!Likelihood settings from best-fit model (TVM+I+G) selected by AIC in Modeltest 3.7 on Sat Jan 15 2011]
	
	UNLINK tratio=(all) pinvar=(all) shape=(all) statefreq=(all) revmat=(all);
	PRSET applyto=(all) ratepr=variable; 
	
	OUTGROUP Hickmania;
	OUTGROUP Tarlina;
							
	MCMCP ngen=20000000 printfreq=1000 samplefreq=1000 nchains=4 savebrlens=yes filename=OUT;
	MCMC;
   	SUMT filename=OUT burnin=2000 contype=halfcompat;
	SUMP filename=OUT burnin=2000;

End;
